# Supplementary material for: Modeling spatiotemporal abundance and movement dynamics using an integrated spatial capture–recapture movement model
Source: Ecology. 2022 Jul 15;103(10):e3772. doi: 10.1002/ecy.3772 (PMC9787655; doi:10.1002/ecy.3772)
Supplement: Supplementary file 5 — Data S1 [file ECY-103-e3772-s003.zip]

Archive with 16 entries (16 files):
- DataS1/effortLines_raw_final_06july16.dbf
- DataS1/effortLines_raw_final_06july16.prj
- DataS1/effortLines_raw_final_06july16.sbn
- DataS1/effortLines_raw_final_06july16.sbx
- DataS1/effortLines_raw_final_06july16.shp
- DataS1/effortLines_raw_final_06july16.shx
- DataS1/gridCells_final_06july16.cpg
- DataS1/gridCells_final_06july16.dbf
- DataS1/gridCells_final_06july16.prj
- DataS1/gridCells_final_06july16.sbn
- DataS1/gridCells_final_06july16.sbx
- DataS1/gridCells_final_06july16.shp
- DataS1/gridCells_final_06july16.shx
- DataS1/sim_SCR_mvmt.R
- DataS1/sim_SCR_mvmt_SamplersAndFunctions.R
- MetadataS1.pdf
