# Supplementary material for: Modeling spatiotemporal abundance and movement dynamics using an integrated spatial capture–recapture movement model
Source: Ecology. 2022 Jul 15;103(10):e3772. doi: 10.1002/ecy.3772 (PMC9787655; doi:10.1002/ecy.3772)
Supplement: Supplementary file 5 — Data S1 [file ECY-103-e3772-s003.zip › DataS1/effortLines_raw_final_06july16.prj]

PROJCS["Stereographic_North_Pole",GEOGCS["GCS_WGS_1984",DATUM["D_WGS_1984",SPHEROID["WGS_1984",6378137,298.257223563]],PRIMEM["Greenwich",0],UNIT["Degree",0.017453292519943295]],PROJECTION["Stereographic_North_Pole"],PARAMETER["standard_parallel_1",70],PARAMETER["central_meridian",-45],PARAMETER["false_easting",0],PARAMETER["false_northing",0],UNIT["Meter",1]]
