# Supplementary material for: Modeling spatiotemporal abundance and movement dynamics using an integrated spatial capture–recapture movement model
Source: Ecology. 2022 Jul 15;103(10):e3772. doi: 10.1002/ecy.3772 (PMC9787655; doi:10.1002/ecy.3772)
Supplement: Supplementary file 5 — Data S1 [file ECY-103-e3772-s003.zip › DataS1/gridCells_final_06july16.prj]

PROJCS["WGS_1984_NSIDC_Sea_Ice_Polar_Stereographic_North",GEOGCS["GCS_WGS_1984",DATUM["D_WGS_1984",SPHEROID["WGS_1984",6378137.0,298.257223563]],PRIMEM["Greenwich",0.0],UNIT["Degree",0.0174532925199433]],PROJECTION["Stereographic_North_Pole"],PARAMETER["False_Easting",0.0],PARAMETER["False_Northing",0.0],PARAMETER["Central_Meridian",-45.0],PARAMETER["Standard_Parallel_1",70.0],UNIT["Meter",1.0]]
