# Supplementary material for: Modeling spatiotemporal abundance and movement dynamics using an integrated spatial capture–recapture movement model
Source: Ecology. 2022 Jul 15;103(10):e3772. doi: 10.1002/ecy.3772 (PMC9787655; doi:10.1002/ecy.3772)
Supplement: Supplementary file 5 — Data S1 [file ECY-103-e3772-s003.zip › DataS1/sim_SCR_mvmt.R]

##
## Data S1
## Hostetter NJ, EV Regehr, RR Wilson, JA Royle, SJ Converse
## Modeling spatiotemporal abundance and movement dynamics using an integrated spatial capture�recapture movement model
## ECOLOGY
##
##
## This script simulates and analyzes a 
## SCR-movment model with telemetry data
## Locations are in continuous space with a potential function for habitat
## Abundance uses data augmentation 
## correlated random walk is reduced to BVN random walk when gamma = 0
##
##
## USGS Disclaimer: Although these data have been processed successfully on a computer system at the U.S. Geological Survey (USGS), no warranty expressed or implied is made regarding the display or utility of the data for other purposes, nor on all computer systems, nor shall the act of distribution constitute any such warranty. The USGS or the U.S. Government shall not be held liable for improper or incorrect use of the data described and/or contained herein.
##


set.seed(12345)

##################################
## packages
library(rgdal)
library(raster)
library(rgeos)
library(nimble)
library(coda)
library(lubridate)
library(reshape2)
library(extraDistr)


##################################
## MCMC settings 
#nc=3; nAdapt=500; nb=25000; ni=75000+nb; nt=5; nt2=50 # nt2 is thinning for latent locations (reduces chances of memory issues)
nc=1; nAdapt=500; nb=1; ni=200+nb; nt=1; nt2=2 # shorter run for demonstration.
saveS = FALSE 		# required if plotting individual trajectories (be careful of memory limits)

##################################
## Define stuff
simN  <- 500		# total abundance in state-space (on sea ice)
TT     <- 25		# study period
TTsamp <- 20		# number of sampling days during study period (<=TT). NOTE: 28 possible survey routes from 2015.
delta <- 50000		# covaraite for potential gradient. This keeps bears on or near sea ice
sigmaMOVE  <- 15 * 1000	# between occasion movement 
gamma <- 0.50		# directions persistence in between occasion movement (0 = random-walk, >0 = directional persistence)
sigDet  <- 5000		# within occasion movement (i.e. SCR detection noise)
alpha0 <- -8.0		# intercept for multinomial logit detection
alpha1 <- 2.5		# affect of log(effort) on detection probablity (multinomial logit) 
nTelem <- 15     		# number of telemetry tags deployed (at first capture)
nTelemHits <- 4  		# telemetry hits per day after first capture
grid.dist <- 1000		# distance between fishnet of habitat points
xlim<-c(-2400000, -1800000)	# state-space 
ylim<-c(950000, 1650000) 	# state-space 
M <- 1500			# Augmentation value (M >> simN)

 
##################################
## load NIMBLE functions (warnings are okay)
  source("sim_SCR_mvmt_SamplersAndFunctions.R")


##################################
##Effort data

## load survey effort, habitat features, etc.
yr<-2015  #year to use

#load GIS files
#us and russia land masses
#USRussia <- readOGR(gisdir,"bound_p")
#USRussia <- spTransform(USRussia, CRS("+proj=stere +lat_0=90 +lat_ts=70 +lon_0=-45 +k=1 +x_0=0 +y_0=0 +ellps=WGS84 +datum=WGS84 +units=m +no_defs"))

#sampling grid
PBgrid <- readOGR(getwd(), "gridCells_final_06july16")
PBgrid <- spTransform(PBgrid, CRS("+proj=stere +lat_0=90 +lat_ts=70 +lon_0=-45 +k=1 +x_0=0 +y_0=0 +ellps=WGS84 +datum=WGS84 +units=m +no_defs"))

#helicopter survey track file
PBeffortL <- readOGR(getwd(),"effortLines_raw_final_06july16")
PBeffortL <- spTransform(PBeffortL, CRS("+proj=stere +lat_0=90 +lat_ts=70 +lon_0=-45 +k=1 +x_0=0 +y_0=0 +ellps=WGS84 +datum=WGS84 +units=m +no_defs"))
PBeffortL <- PBeffortL[which(year(as.Date(PBeffortL$Date,  format="%Y/%m/%d"))==yr),]
PBeffortL$Date<-factor(PBeffortL$Date)  #removes unused factors
nSurveys <- length(PBeffortL$Date)
#segements by date and grid cell
junk2<-raster::intersect(PBeffortL, PBgrid)

#length of survey by date and grid cell
junk2$distance<-SpatialLinesLengths(junk2)

# identify surveyed cells
PBgrid$surveyed <- rep(0, dim(PBgrid)[1])
PBgrid$surveyed[which(PBgrid$grid%in%unique(junk2$grid)==T)]<-1

#calculate length per date per surveyd cell
gridlengths<-matrix(0,nr=sum(PBgrid$surveyed), nc=nSurveys) #placeholder
rownames(gridlengths)<-PBgrid$grid[which(PBgrid$surveyed==1)]

for(i in 1:nrow(gridlengths)){
  for(j in 1:ncol(gridlengths)){
    gridlengths[i,j]<-sum(junk2[which(junk2$Date==PBeffortL$Date[j]&junk2$grid==rownames(gridlengths)[i]),]$distance)
  }
}

#merge with full dataset
gridlengthsAll<-matrix(0,nr=dim(PBgrid)[1], nc=nSurveys) #placeholder
rownames(gridlengthsAll)<-PBgrid$grid
gridlengthsAll[(rownames(gridlengths)),]<-gridlengths
PBgrid@data<-cbind(PBgrid@data,gridlengthsAll)
PBgrid$TotDist<-apply(gridlengthsAll,1,sum)

#Formatted effort data
J<-sum(PBgrid$surveyed)                      #number cells with >0 effort
effort<-(gridlengths/1000)                   #effort in km
effortIndicator <- effort
effortIndicator[effortIndicator >0] <- 1

#vertices for each grid cell
GridVert<-matrix(NA, nr=J, nc=4)
rownames(GridVert)<-rownames(effort)[1:J]
for(k in 1:J){
  junk<-which(PBgrid@data$grid==rownames(GridVert)[k])
  GridVert[k,1:4]<-as.vector(coordinates(PBgrid@polygons[[junk]]@Polygons[[1]])[c(1,3),]) #xmin,xmax,ymin,ymax
}

#centroid for each surveyed grid cell ("effective trap")
traplocs <- as.matrix(gCentroid(PBgrid[which(PBgrid$surveyed==1),],byid=TRUE, id=PBgrid$grid[which(PBgrid$surveyed==1)])@coords) #centroid of each trap


## End effort data
##################################


##################################
## habitat data
## create potential function gradient 
# crop to state-space 
cPBgrid <- crop(PBgrid, extent(xlim[1],xlim[2], ylim[1], ylim[2]))

# fishnet of points
grid.dist <- 1000
# get centroids
grid <- expand.grid(
         seq(cPBgrid@bbox[1,1]+grid.dist/2, cPBgrid@bbox[1,2]-grid.dist/2, grid.dist), 
         seq(cPBgrid@bbox[2,1]+grid.dist/2, cPBgrid@bbox[2,2]-grid.dist/2, grid.dist) 
        )

colnames(grid) <- c("x","y")
sgrid <- SpatialPoints(grid, proj4string = CRS("+proj=stere +lat_0=90 +lat_ts=70 +lon_0=-45 +k=1 +x_0=0 +y_0=0 +ellps=WGS84 +datum=WGS84 +units=m +no_defs"))
G <- dim(grid)[1] # number of grid cells in state-space
gcoords<-as.matrix(grid[1:G, 1:2]) # vertice coordinates

# distance to ice
iceDist <- apply(gDistance(sgrid, cPBgrid[which(cPBgrid$ice==1),],byid=TRUE),2,min)

# convert to raster
ice_rast <- rasterFromXYZ(cbind(as.data.frame(sgrid), iceDist), crs=CRS("+proj=stere +lat_0=90 +lat_ts=70 +lon_0=-45 +k=1 +x_0=0 +y_0=0 +ellps=WGS84 +datum=WGS84 +units=m +no_defs"))

# calculate to gradient
potSurfaceRast <- ctmcmove::rast.grad(ice_rast)[c("rast.grad.x","rast.grad.y")]

# create habitat coviarate matrix at specific spacing
# for JAGS/NIMBLE efficiency, matrix should be formatted as a lookup table  
## grab raster values for each pixel
gradient.covX <- extract(potSurfaceRast[[1]], grid) # gradient in the x direction
gradient.covY <- extract(potSurfaceRast[[2]], grid) # gradient in the y direction
potential.cov <- extract(ice_rast , grid)          # potential function values

## potential cov for each centroid
potential.covMat <- cbind(grid,potential.cov)
gradient.covMelt <- melt(cbind(grid,potential.cov), id=c("x","y","potential.cov"))
gradient.covMat <- as.matrix(dcast(gradient.covMelt, x~y, fun.aggregate = sum, value.var ="potential.cov"))
rownames(gradient.covMat) <- gradient.covMat[,"x"]
HabCov<-subset(gradient.covMat, select = -c(x)) 
HabCovBinary <- HabCov
 HabCovBinary[HabCov>0] <- 0  
 HabCovBinary[HabCov==0] <- 1  

# gradient covariates are re-cast as look-up style matrix 
# x direction
gradient.covXMelt <- melt(cbind(grid,gradient.covX), id=c("x","y","gradient.covX"))
gradient.covXMat <- as.matrix(dcast(gradient.covXMelt, x~y, fun.aggregate = sum, value.var ="gradient.covX"))
rownames(gradient.covXMat) <- gradient.covXMat[,"x"]
HabCovX<-subset(gradient.covXMat, select = -c(x)) 

# y direction
gradient.covYMelt <- melt(cbind(grid,gradient.covY), id=c("x","y","gradient.covY"))
gradient.covYMat <- as.matrix(dcast(gradient.covYMelt, x~y, fun.aggregate = sum, value.var ="gradient.covY"))
rownames(gradient.covYMat) <- gradient.covXMat[,"x"]
HabCovY<-subset(gradient.covYMat, select = -c(x)) 

## stuff to reference in NIMBLE model
cellsX=dim(HabCovX)[1]
cellsY=dim(HabCovX)[2]
xAdd<-ceiling(abs(min(grid[,1])/grid.dist))+1
yAdd<-floor(min(grid[,2])/grid.dist)-1
cellNumber <- matrix(1:G, nr=cellsX, nc=cellsY)

# we restrict starting locations to sea-ice
pi <- as.numeric(iceDist==0)


## End habitat data
##################################


##################################
## plot habitat data
if(1==0){
# potential gradient
plot(ice_rast/1000, xlab="UTM[X] (x 1000)", ylab="UTM[Y] (x 1000)", xaxt='n', yaxt='n', asp=1)
 axis(1, seq(-2400000, -1800000, 200000), seq(-2400000, -1800000, 200000)/1000, cex.axis=1.1)
 axis(2, seq(1000000, 1600000, 300000), seq(1000000, 1600000, 300000)/1000, cex.axis=1.1)
polygon(rep(xlim,each=2), c(ylim,rev(ylim)), lwd=2, lty=2)
# add survyed area
plot(PBgrid[which(PBgrid$TotDist>0),], border="black", add=T)

}#if(1==0) 

## END plot
##################################


##################################
## generate trajectories

# placeholders
s <- array(NA, c(simN,2,TT)) 
zInTRUE <- zInStarTRUE <- matrix(NA, simN, TT) # abundance in study area
mu <- NA 


for(i in 1:simN){
 for(tt in 1:1){
  ## occasion 1 is restricted to sea ice
  # select a cell
  sg <- rcat(1, pi[1:G])
  # location is uniform within a cell
   s[i,1:2, 1] <- c(runif(1, max(xlim[1],gcoords[sg,1]-.5*grid.dist), min(xlim[2], gcoords[sg,1]+.5*grid.dist)), 	# x-location
	              runif(1, max(ylim[1],gcoords[sg,2]-.5*grid.dist), min(ylim[2], gcoords[sg,2]+.5*grid.dist)))	# y-location
    
  # monitor if individual is inside survey area on day k
  zInTRUE[i,tt] <- max(s[i,1,tt]>GridVert[1:J,1]&s[i,1,tt]<GridVert[1:J,2]&s[i,2,tt]>GridVert[1:J,3]&s[i,2,tt]<GridVert[1:J,4]) # lazy point.in.poly
  # monitor if individual used survey area by day tt
  zInStarTRUE[i,tt] <- max(zInTRUE[i,1:tt])
 }#occasion 1

 # occasion 2 is movement process
 for(tt in 2:2){
  # covariate value for location
  xL<-(floor(s[i,1,tt-1]/grid.dist))+xAdd   #look-up table row
  yL<-(floor(s[i,2,tt-1]/grid.dist))-yAdd   #look-up table column
  mu[1]<- s[i,1,tt-1] - HabCovX[xL,yL]*delta #gradient in X
  mu[2]<- s[i,2,tt-1] - HabCovY[xL,yL]*delta #gradient in Y
  s[i,1,tt]<-rtnorm(1, mu[1], sd=sigmaMOVE, xlim[1], xlim[2])
  s[i,2,tt]<-rtnorm(1, mu[2], sd=sigmaMOVE, ylim[1], ylim[2])

  # monitor if individual is inside survey area on day k
  zInTRUE[i,tt] <- max(s[i,1,tt]>GridVert[1:J,1]&s[i,1,tt]<GridVert[1:J,2]&s[i,2,tt]>GridVert[1:J,3]&s[i,2,tt]<GridVert[1:J,4]) # lazy point.in.poly
  # monitor if individual used survey area by day k
  zInStarTRUE[i,tt] <- max(zInTRUE[i,1:tt])
 }#tt

 # occasion >2 is correlated movement process
 for(tt in 3:TT){
  # covariate value for location
  xL<-(floor(s[i,1,tt-1]/grid.dist))+xAdd   #look-up table row
  yL<-(floor(s[i,2,tt-1]/grid.dist))-yAdd   #look-up table column
  mu[1]<- s[i,1,tt-1] + (s[i,1,tt-1]-s[i,1,tt-2])*gamma - HabCovX[xL,yL]*delta #gradient in X
  mu[2]<- s[i,2,tt-1] + (s[i,2,tt-1]-s[i,2,tt-2])*gamma - HabCovY[xL,yL]*delta #gradient in Y
  s[i,1,tt]<-rtnorm(1, mu[1], sd=sigmaMOVE, xlim[1], xlim[2])
  s[i,2,tt]<-rtnorm(1, mu[2], sd=sigmaMOVE, ylim[1], ylim[2])
  # monitor if individual is inside survey area on day tt
  zInTRUE[i,tt] <- max(s[i,1,tt]>GridVert[1:J,1]&s[i,1,tt]<GridVert[1:J,2]&s[i,2,tt]>GridVert[1:J,3]&s[i,2,tt]<GridVert[1:J,4]) # lazy point.in.poly
  # monitor if individual used survey area by day k
  zInStarTRUE[i,tt] <- max(zInTRUE[i,1:tt])
 }#tt
}#i

 # Abundances in study area on day tt
 NsTRUE <- apply(zInTRUE, 2, sum)

 # Cumulative abundance by day k
 NsStarTRUE <- apply(zInStarTRUE, 2, sum)


## END generate trajectories
##################################


##################################
## plot trajectories
if(1==0){
 plot(ice_rast/1000, xlab="UTM[X] (x 1000)", ylab="UTM[Y] (x 1000)", xaxt='n', yaxt='n', asp=1)
  axis(1, seq(-2400000, -1800000, 200000), seq(-2400000, -1800000, 200000)/1000, cex.axis=1.1)
  axis(2, seq(1000000, 1600000, 300000), seq(1000000, 1600000, 300000)/1000, cex.axis=1.1)
 polygon(rep(xlim,each=2), c(ylim,rev(ylim)), lwd=2, lty=2)  # state space
 plot(PBgrid[which(PBgrid$TotDist>0),], border="black", add=T) # surveyed area

 # subset of individual trajectories
 ii <- sample(simN, 3)
 matpoints(t(s[ii,1,]), t(s[ii,2,]), pch=16, type="p", cex=.5, col=rgb(0,0,1,.25))
 matlines(t(s[ii,1,]), t(s[ii,2,]), lty=1, lwd=1, col=rgb(0,0,1,1))

 # all trajectories 
 matpoints(t(s[,1,]), t(s[,2,]), pch=16, type="b", cex=.5, lty=1, col=rgb(0,0,0,.25) )

}#if(1==0) 

## end trajectory plot
##################################


##################################
## generate survey and SCR detection data

# survey days (random subset of days)
TTsurvey <- sort(sample(TT, TTsamp))

# grab TTsamp random days of effort (nSurveys = 28 possible routes)
simEffort <- simEffortIndicator <- matrix(0, J, TT)
simEffort[, TTsurvey]<-effort[, sample(nSurveys, TTsamp)]                   #effort in km
simEffortIndicator <- simEffort
 simEffortIndicator[simEffortIndicator>0] <- 1 


# detections given bear location (s[,1:2,tt]) and survey effort on day k
yTRUE <- matrix(NA, simN, TT)

for(i in 1:simN){
 for(tt in TTsurvey){ # only loop over surveyed days
  dvec <- sqrt((traplocs[, 1] - s[i, 1, tt])^2 + (traplocs[, 2] - s[i, 2, tt])^2)  # euclidian distance to grid centroids
  nu <- c(exp(alpha0 +  -(dvec[1:J]^2/(2*sigDet^2)) + alpha1*log(simEffort[1:J,tt]))*simEffortIndicator[1:J,tt], 1)
  piDet  <- (nu[1:(J+1)]/sum(nu[1:(J+1)]))
  yTRUE[i,tt] <- which(rmultinom(1, 1:(J+1), piDet)==1) # observed cell (g) or not observed (G+1)
 }
}

yTRUE[is.na(yTRUE)] <- (J+1)  # days without surveys are assigned non-detection value

## Summary stuff
captured <- which(apply(yTRUE, 1, function(x) min(x)<(J+1)))
n <- length(captured)
y <- yTRUE[captured,]
CapPerInd <- apply(y, 1, function(x) sum(x<(J+1)))


##################################
## telemetry data conditional on capture

first <- apply(y, 1, function(x) min(which(x<(J+1))) )
telemetryID<- order(first, decreasing = FALSE)[1:min(nTelem, length(first))]
nTelemetry <- length(telemetryID) # just in case it is < nTelem
telemStart <- first[telemetryID] + 1 # telemetry turns on day after capture

uTelem <- array(NA, c(nTelemetry, TT*nTelemHits, 2))  # placeholder
telemDay <- matrix(NA, nTelemetry, TT*nTelemHits) # placeholder for day of telemetry hit
telemHits <- NA # placeholder

for(i in 1:nTelemetry){
 if(telemStart[i] < TT){
  telemHits[i] <- length(rep(telemStart[i]:TT, each=nTelemHits))
  telemDay[i,1:telemHits[i]] <- rep(telemStart[i]:TT, each=nTelemHits)
  for( h in 1:telemHits[i] ){
   uTelem[i,h,1:2] <- rnorm(2, s[captured[telemetryID[i]],1:2, telemDay[i,h]], sd=sigDet) # generate locations (in meters) from unobserved activity centers
  }#h
 }#if
}#i


## end telemetry data
##################################


##################################
## plot telemetry data
if(1==0){
 plot(ice_rast, xlab="UTM[X] (x 1000)", ylab="UTM[Y] (x 1000)", xaxt='n', yaxt='n', asp=1, legend=F, main="")
  axis(1, seq(-2400000, -1800000, 200000), seq(-2400000, -1800000, 200000)/1000, cex.axis=1.1)
  axis(2, seq(1000000, 1600000, 300000), seq(1000000, 1600000, 300000)/1000, cex.axis=1.1)
 polygon(rep(xlim,each=2), c(ylim,rev(ylim)), lwd=2, lty=2)  # state space
 plot(PBgrid[which(PBgrid$TotDist>0),], border="black", add=T) # surveyed area

 for(i in 1:nTelemetry){
  # telemetry locations
  points(uTelem[i,1:telemHits[i],1], uTelem[i,1:telemHits[i],2], pch=16, cex=.5, col=rgb(0,0,1,.2))
  # true (latent) activity centers
  points(s[captured[telemetryID[i]],1, telemDay[i,1:telemHits[i]]], s[captured[telemetryID[i]],2, telemDay[i,1:telemHits[i]]], 
      pch=16, cex=.5, col=rgb(1,0,0,.25))
 }

}#if(1==0)

## end telemetry plot
##################################


##
##
##
##
##
##
##
##
## Nimble model 
##
##
##
##
##
##
##

code <- nimbleCode({

  ## Likelihoods
  ## INITIAL DISTRIBUTION, MOVEMENT, AND ZERO INFLATION
  for(i in 1:M){
    z[i] ~ dbern(psi)     #Abundance process
    
    # Location on occasion t=1 (custom distributions keeps continuous locations on sea ice. i.e., habitat mask)
    # note, pi[1:G] are data with 1 if g is on sea ice and 0 otherwise 
    s[i, 1:2, 1] ~ dPointProcess(pi=pi[1:G], G=G, grid.dist = grid.dist, 
                                xlim=xlim[1:2], ylim=ylim[1:2],
                                cellNumber= cellNumber[1:cellsX, 1:cellsY],
                                gcoords=gcoords[1:G, 1:2])  

    #monitor if in survey area
    zIn[i,1] <- GetInStudyAreaOcc(s = s[i,1:2,1], z=z[i], GridVert=GridVert[1:J,1:4], J=J)
    zEverIn[i,1] <- zIn[i,1]
        
    #Location on occasion t=2 (movment process)
    for(tt in 2:2){ 
     s[i,1:2,tt] ~ dRW(s = mu.xy[i,1:2,tt-1], sigmaMOVE = sigmaMOVE, xlim=xlim[1:2], ylim=ylim[1:2])

     # get expected location via nimble function
     mu.xy[i,1:2,tt-1] <- GetExpectedRWloc(s=s[i,1:2,tt-1], 
        xAdd = xAdd, yAdd = yAdd, grid.dist = grid.dist,
        covX = HabCovX[1:cellsX, 1:cellsY], covY = HabCovY[1:cellsX, 1:cellsY], 
        delta = delta)

     # monitor if in survey area
     zIn[i,tt] <- GetInStudyAreaOcc(s = s[i,1:2,tt], z=z[i], GridVert=GridVert[1:J,1:4], J=J)
     zEverIn[i,tt] <- max(zIn[i,1:tt])
    }# occasions

    #Location on occasion t>2 (movment process)
    for(tt in 3:TT){ 
     s[i,1:2,tt] ~ dRW(s = mu.xy[i,1:2,tt-1], sigmaMOVE = sigmaMOVE, xlim=xlim[1:2], ylim=ylim[1:2])

     # get CRW expected location via nimble function
     mu.xy[i,1:2,tt-1] <- GetExpectedCRWloc(s=s[i,1:2,(tt-2):(tt-1)], 
        xAdd = xAdd, yAdd = yAdd, grid.dist = grid.dist,
        covX = HabCovX[1:cellsX, 1:cellsY], covY = HabCovY[1:cellsX, 1:cellsY], 
        delta = delta, gamma = gamma)

     # monitor if in survey area
     zIn[i,tt] <- GetInStudyAreaOcc(s = s[i,1:2,tt], z=z[i], GridVert=GridVert[1:J,1:4], J=J)
     zEverIn[i,tt] <- max(zIn[i,1:tt])

    }# occasions

  }#i
  

  ## DETECTION FOR OBSERVED INDIVIDUALS
  for(i in 1:n){
    #SCR OBSERVATION PROCESS
    for(tt in 1:TT){ 
      #detection | location on survey day tt
      xi[i,1:(J+1),tt] <- GetMnlDetProb(s=s[i,1:2,tt], X=X[1:J,1:2],J=J,sigDet=sigDet,alpha0=alpha0, alpha1=alpha1,
                                      effort=effort[1:J,tt],effortIndicator=effortIndicator[1:J,tt])
      y[i,tt] ~ dcat(xi[i,1:(J+1),tt])
    }#k survey days
  }#i
  
  
  ## DETECTION FOR AUGMENTED INDIVIDUALS
  # probability of at least one detection given complete trajectory
  for(i in (n+1):M){
    #SCR OBSERVATION PROCESS
    y0[i] ~ dbern(pStar[i])
    pStar[i]<-GetMnlPstar(s=s[i,1:2,1:TT], X=X[1:J,1:2],J=J,sigDet=sigDet,z=z[i],alpha0=alpha0, alpha1=alpha1, 
                          effort=effort[1:J,1:TT], effortIndicator=effortIndicator[1:J,1:TT],
                          TT=TT) 
  }#i
  
  ## TELEMETRY DATA
  for(i in 1:nTelemetry){
    for(h in 1:telemHits[i]){
      #true locations 
      uTelem[i,h,1] ~ dnorm(s[telemetryID[i],1,telemDay[i,h]], sd=sigDet)  
      uTelem[i,h,2] ~ dnorm(s[telemetryID[i],2,telemDay[i,h]], sd=sigDet) 
    }
  }

  ## DERIVED ABUNDANCES 
  ## Note: deriving abundances (zIn, zEverIn, N_local, and Nstar_local) outside of model improves efficiency, 
  ##     but is included for demonstration purposes.

  N_statespace <- sum(z[1:M])              # total abundance across state-space
  for(tt in 1:TT){
   N_local[tt] <- sum(zIn[1:M,tt])         # survey area abundance on day tt
   Nstar_local[tt] <- sum(zEverIn[1:M,tt]) # survey area cumulative abundance on day tt
  }

  ## Priors
  #inclusion parameter
  psi~dbeta(1,1)
  
  #movement of daily activity centers
  sigmaMOVEscaled ~ dgamma(0.01,0.01) # movement scale parameter (BVN) in km (improved mixing on scaled value)
  sigmaMOVE<-sigmaMOVEscaled*1000     # movement scale parameter (BVN) in meters
  gamma ~ dbeta(1,1)                  # persistence
  
  #random movement around daily activity center 
  sigDetscaled~ dgamma(0.01,0.01)     # random noise around s[i,t] (BVN) in km (improved mixing on scaled value)
  sigDet <-sigDetscaled*1000               # random noise around s[i,t] (BVN) in meters

  # potential function 
  deltascaled ~ dnorm(50, sd=1)
  delta <- deltascaled*1000

  #SCR detection
  alpha0~dnorm(0,sd=10)  # intercept when log(effort) = 0
  alpha1~dnorm(0,sd=10)  # covariate for effort


})#code

##
##
##
##  END MODEL
##
##
##


##################################
## DATA

## Augment and format data
nz<-M-n
z <- c(rep(1, n), rep(NA, nz))
y0<-rep(0,M)  # augmented individuals were never detected

nim.data <- list (
  z=z, y=y, y0=y0,                       # SCR data
  uTelem=uTelem[,1:max(telemHits),],     # telem data 
  xlim=xlim, ylim=ylim,                  # state-space
  xAdd=xAdd,yAdd=yAdd, 
  HabCovX=HabCovX,HabCovY=HabCovY,
  cellNumber=cellNumber, gcoords=gcoords, # potential gradients and lookup tables
  pi=pi,grid.dist=grid.dist
 )#data


constants <- list(
  TT=TT, M=M, n=n,
  GridVert=GridVert, J=J, G=G, X=traplocs,                 # study area stuff        
  cellsX=cellsX, cellsY=cellsY,   # habitat stuff
  effort=simEffort[1:J,],effortIndicator=simEffortIndicator,  # SCR sampling effort
  nTelemetry=nTelemetry,telemHits=telemHits, telemetryID=telemetryID, telemDay=telemDay   #telemetry stuff
 )#constants


## Initial values
# reasonable initial locations are important

sInitsMat<-array(NA,c(M,2,TT))
#info from SCR obs
for(i in 1:n){
  for(tt in 1:TT){
    if(tt%in%which(y[i,]<(J+1))==T){
      sInitsMat[i,1:2,tt]<-traplocs[y[i,tt],]
  }}}


#if telemetry data
for(i in 1:nTelemetry){
  for(tt in 1:TT){
    if(tt%in%telemDay[i,]==TRUE){
      sInitsMat[telemetryID[i],1:2,tt]<-c(mean(uTelem[i,which(k==telemDay[i,]), 1]),mean(uTelem[i,which(k==telemDay[i,]), 2]))
    }}}

#assign mean values for non-detection occasions
for(i in 1:n){
  for(tt in 1:TT){
    if(is.na(sInitsMat[i,1,tt])){
      sInitsMat[i,1:2,tt]<-c(mean(sInitsMat[i,1,], na.rm=T),mean(sInitsMat[i,2,], na.rm=T))
    }}

   # but verify individual starts on sea ice
   sx <-trunc(((sInitsMat[i,1,tt]+abs(xlim[1]))/grid.dist)) +1
   sy <- trunc(((sInitsMat[i,2,tt]-abs(ylim[1]))/grid.dist)) +1
   pix <- cellNumber[sx, sy]
   if(pi[pix]==0){ # grab the nearest cell with ice
     start_cell <- which(pi==1)[which.min(abs(which(pi==1)-pix))]
     sInitsMat[i,1:2,1] <- gcoords[start_cell, 1:2]
   }#if
}#i

# add some random noise for augmented individuals. 
initSigNoise<-5000 #movement
for(i in (n+1):M){
  initialLoc<-sample(which(pi==1), 1)
  sInitsMat[i,1:2,1]<-gcoords[initialLoc,1:2]
  sInitsMat[i,1,2:TT]<-rtnorm(TT-1, sInitsMat[i,1,1], sd=initSigNoise, xlim[1], xlim[2])
  sInitsMat[i,2,2:TT]<-rtnorm(TT-1, sInitsMat[i,2,1], sd=initSigNoise, ylim[1], ylim[2])
}#i


zInit<-c(rep(NA, n), rep(1, nz))
inits <- list(sigDetscaled=runif(1,4,6),  sigmaMOVEscaled=runif(1,12,18),
       alpha0=runif(1,-8,-6), alpha1=runif(1,1,2), psi=.9,s=sInitsMat,
       z=zInit, deltascaled = 50, gamma = runif(1, .25,.75) )

if(saveS==TRUE){
  parameters <- c("psi","N_statespace","N_local", "Nstar_local",
                  "sigDet","sigmaMOVE",
                  "alpha0","alpha1","delta","gamma")
  parameters2 <- c("s","z")
  
  }else{
  parameters <- c("psi","N_statespace","N_local", "Nstar_local",
                  "sigDet","sigmaMOVE",
                  "alpha0","alpha1","delta","gamma")
}

## Nimble steps
start.time <- Sys.time() 
rm(list=c("Rmodel", "conf", "Rmcmc", "Cmodel","Cmcmc")) 
Rmodel <- nimbleModel(code=code, constants=constants, data=nim.data, calculate=T, check=T,inits=inits)
conf <- configureMCMC(Rmodel,monitors=parameters,control = list(adaptInterval = nAdapt), thin=nt, useConjugacy = FALSE)
 if(saveS==TRUE){
  conf$addMonitors2(parameters2)
  conf$setThin2(nt2)
 }
 # adults sampler for latent s
 conf$removeSamplers("s")
 for(i in 1:n){
  #Occasion 1 - Habitat mask restricts locations to sea ice
  conf$addSampler(target = c(paste("s[",i,", 1:2, 1]", sep="")), 
                  type = 'RW_block', silent=TRUE, 
                  control = list(adaptInterval = nAdapt, propCov=diag(2), scale=2000, adaptScaleOnly=TRUE)) 

  #Occasion 2:TT - #continuous space with large starting scaling factor (but adapts)
   for(t in 2:TT){
     conf$addSampler(target = c(paste("s[",i,", 1:2, ",t,"]", sep="")), 
                  type = 'RW_block', silent=TRUE, 
                  control = list(adaptInterval = nAdapt, propCov=diag(2), scale=2000, adaptScaleOnly=TRUE)) 
   }#t
 }#i


 #assign full trajectory sampler for augmented individuals 
 for(i in (n+1):M){
  conf$addSampler(target = paste("s[",i,", 1:2, 1:",TT,"]", sep=""),
                  type = 'myCRWtrajectoryTruncSampler',
                  control = list(TT=TT, ind=i, scale=500, G=G  
                  )) # set scale parameter for candidate locations if z==1
 } 

Rmcmc <- buildMCMC(conf)  
Cmodel <- compileNimble(Rmodel)
Cmcmc <- compileNimble(Rmcmc, project = Rmodel)

st2<-Sys.time()
out <- runMCMC(Cmcmc, niter = ni, nburnin = nb, nchains = nc, inits=inits,
                       setSeed = FALSE, progressBar = TRUE, samplesAsCodaMCMC = TRUE)
end.time <- Sys.time()
end.time - start.time
end.time - st2


summary(out)
plot(out[,"N_statespace"])

## END
##################################
