# Supplementary material for: Modeling spatiotemporal abundance and movement dynamics using an integrated spatial capture–recapture movement model
Source: Ecology. 2022 Jul 15;103(10):e3772. doi: 10.1002/ecy.3772 (PMC9787655; doi:10.1002/ecy.3772)
Supplement: Supplementary file 5 — Data S1 [file ECY-103-e3772-s003.zip › DataS1/sim_SCR_mvmt_SamplersAndFunctions.R]

##
## Hostetter NJ, EV Regehr, RR Wilson, JA Royle, SJ Converse
## Modeling spatiotemporal abundance and movement dynamics using an integrated spatial capture-recapture movement model. 
## Ecology
##
## Nimble functions, distributions, and samplers for SCR-movement model
##
##
## USGS Disclaimer: Although these data have been processed successfully on a computer system at the U.S. Geological Survey (USGS), no warranty expressed or implied is made regarding the display or utility of the data for other purposes, nor on all computer systems, nor shall the act of distribution constitute any such warranty. The USGS or the U.S. Government shall not be held liable for improper or incorrect use of the data described and/or contained herein.
##

#######################################################################
##  (function) 	
##    monitor if individual is in survey area on occasion t. 
##    1 if in area, 0 otherwise
## 	
#######################################################################

GetInStudyAreaOcc <- nimbleFunction(
  run = function(s = double(1), z=double(0),  GridVert=double(2), J=double(0)){
    returnType(double(0))
    if(z==0){
      ans <-0
    }else{
      ans <- max((s[1]>GridVert[1:J,1]&s[1]<GridVert[1:J,2]&s[2]>GridVert[1:J,3]&s[2]<GridVert[1:J,4])*1)
    }#ifelse 
    return(ans)
  }
)


#######################################################################
##  (function) 	
##    derive vector of occasion-specific multinomial detection probability 
##    conditional on z
## 	
#######################################################################

#function to derive occasion-specific multinomial detection probability 
GetMnlDetProb<- nimbleFunction(
  run = function(s=double(1), X=double(2),J=double(0),
                 sigDet=double(0),alpha0=double(0), alpha1=double(0), 
                 effort=double(1),  effortIndicator=double(1)){ 
    returnType(double(1))
    xi<-rep(0,(J+1))
     d   <- sqrt(((s[1]-X[1:J,1])^2) + ((s[2]-X[1:J,2])^2)) #distance to trap on survey day t
     nu  <- c(exp(alpha0 +  alpha1*log(effort[1:J]) + -(d[1:J]^2/(2*sigDet^2)))*effortIndicator[1:J], 1)
     xi[1:(J+1)]  <- (nu[1:(J+1)]/sum(nu[1:(J+1)]))

    return(xi[1:(J+1)])
  }
)


#######################################################################
##  (function) 	
##    derive trajectory-specific detection probability for augmented individual
##    conditional on z
## 	
#######################################################################

GetMnlPstar<- nimbleFunction(
  run = function(s=double(2), X=double(2),J=double(0),
                 sigDet=double(0),z=double(0),alpha0=double(0), alpha1=double(0),
                 effort=double(2), effortIndicator=double(2), 
                 TT=double(0)){ 
    returnType(double(0))
    if(z==0)  pstar<-0       #detection prob = 0 if z=0
    if(z==1)  {       
        #evaluate detection on occasions 
        nu <- matrix(0,nr=J+1, nc=TT)
        xi<- matrix(0,nr=J+1, nc=TT)
        d<- matrix(0,nr=J, nc=TT)
        for(tt in 1:TT){ 
          d[1:J,tt]    <- sqrt(((s[1,tt]-X[1:J,1])^2) + ((s[2,tt]-X[1:J,2])^2)) #distance to trap on survey day t
          nu[1:(J+1),tt]  <- c(exp(alpha0 +  alpha1*log(effort[1:J,tt]) + (-d[1:J,tt]^2/(2*sigDet^2)) )*z*effortIndicator[1:J,tt],1)
          xi[1:(J+1),tt]  <- (nu[1:(J+1),tt]/sum(nu[1:(J+1),tt]))
        }#t
        pstar<-1-prod(xi[(J+1),1:TT]) # prob detected at least once is 1 minus prob. missed on every survey
    }#if z==1
    return(pstar)
  }
)


#######################################################################
##  (function) 	
##    Expected location as a function of movement and potential function
##   	used for BVN random walk
##
#######################################################################

## Expected location as a function of movement and potential function
GetExpectedRWloc<- nimbleFunction(
  run = function(s = double(1), xAdd=double(0), yAdd=double(0), 
                 grid.dist=double(0), covX =double(2),covY=double(2),
                 delta = double(0)){
    returnType(double(1))
    ans<-rep(0,2) #placeholder
    xL<-(floor(s[1]/grid.dist))+xAdd            #look-up table row
    yL<-(floor(s[2]/grid.dist))-yAdd            #look-up table column
    ans[1]<- s[1] - covX[xL,yL]*delta           #expected x
    ans[2]<- s[2] - covY[xL,yL]*delta           #expected y
    return(ans)
  }
)

#######################################################################
##  (function) 	
##    Expected location as a function of movement, persistence, and potential function
##   	used for correlated random walk
## 	
#######################################################################

GetExpectedCRWloc <- nimbleFunction(
  run = function(s = double(2), xAdd=double(0), yAdd=double(0), 
                 grid.dist=double(0), covX =double(2),covY=double(2),
                 delta = double(0), gamma = double(0) ){
    returnType(double(1))
    ans<-rep(0,2) #placeholder
     xL<-(floor(s[1,2]/grid.dist))+xAdd       #look-up table row
     yL<-(floor(s[2,2]/grid.dist))-yAdd       #look-up table column
     ans[1]<- s[1,2] + gamma*(s[1,2]-s[1,1]) - covX[xL,yL]*delta           #expected x
     ans[2]<- s[2,2] + gamma*(s[2,2]-s[2,1]) - covY[xL,yL]*delta           #expected y
    return(ans)
  }
)


########################################################################
###  
###  (distribution)
###  Inhomogeneous point process where points are in continuous space and:
###    1. points restricted to state-space, 
###    2. continuous-space points assigned to correct grid cell
###
###  This is used for locations at occasion 1.
###  							   			 
########################################################################


deregisterDistributions("dPointProcess")  # if reloading after edits
dPointProcess <- nimbleFunction(
  run = function(	x = double(1),pi=double(1), G=double(0), 
                  grid.dist=double(0), 
                  xlim=double(1), ylim=double(1),
                  cellNumber=double(2), gcoords=double(2) ,
			log = integer(0, default = 0)) {
   returnType(double(0))

    # assign location to pixel
     sx <-trunc(((x[1]+abs(xlim[1]))/grid.dist)) +1
     sy <- trunc(((x[2]-abs(ylim[1]))/grid.dist)) +1
     pix <- cellNumber[sx, sy]

     loglike <- dcat(pix, pi[1:G], log=TRUE)
     if(log) return(loglike)
     else return(exp(loglike))
 }
)


#random value generator.
rPointProcess <- nimbleFunction(
 run = function(n = integer(0), pi=double(1), G=double(0), 
                  grid.dist=double(0), 
                  xlim=double(1), ylim=double(1),
                  cellNumber=double(2), gcoords=double(2) ) {
 returnType(double(1))
    # select pixel
    pix <- rcat(1, pi[1:G])
    # xy coordinates are unit within pixel
    x <- c(runif(1, max(xlim[1],gcoords[pix,1]-.5*grid.dist), min(xlim[2], gcoords[pix,1]+.5*grid.dist)), 	# x-location
	       runif(1, max(ylim[1],gcoords[pix,2]-.5*grid.dist), min(ylim[2], gcoords[pix,2]+.5*grid.dist)))	# y-location
    
    return(x[1:2])


})


########################################################################
###  
###  (distribution)
###  Random walk (bivariate normal) truncated at state space  
###  							   			 
########################################################################

deregisterDistributions("dRW")  # just reloading after edits
dRW <- nimbleFunction(
  run = function(	x = double(1),s = double(1), sigmaMOVE=double(0),  
			xlim=double(1), ylim=double(1),
			log = integer(0, default = 0)) {
    returnType(double(0))
    loglike <- rep(0, 2)

    # only evaluate if in state space
    if(x[1]>xlim[1] & x[1]<xlim[2] & x[2]>ylim[1] & x[2]<ylim[2]) { 
     # Write out truncated normal.
      loglike[1] <- dnorm(x[1], s[1], sd=sigmaMOVE, log=TRUE)- log((pnorm(xlim[2], s[1], sd=sigmaMOVE) - pnorm(xlim[1], s[1], sd=sigmaMOVE)))
      loglike[2] <- dnorm(x[2], s[2], sd=sigmaMOVE, log=TRUE)- log((pnorm(ylim[2], s[2], sd=sigmaMOVE) - pnorm(ylim[1], s[2], sd=sigmaMOVE)))

    } else {

      loglike <- c(-Inf, -Inf)

    }#ifelse

    if(log) return(sum(loglike[1:2]))
    else return(prod(exp(loglike[1:2])))
 }
)

rRW <- nimbleFunction(
  run = function(n = integer(0), s = double(1), sigmaMOVE=double(0),  
			xlim=double(1), ylim=double(1)) {
    returnType(double(1))
    ans <- rep(0, 2)

    # Write out truncated normal.
    tmp.x <- runif(1, pnorm(xlim[1], s[1], sd=sigmaMOVE), pnorm(xlim[2], s[1], sd=sigmaMOVE))
    ans[1] <- qnorm(tmp.x, s[1], sigmaMOVE)

    tmp.y <- runif(1, pnorm(ylim[1], s[2], sd=sigmaMOVE), pnorm(ylim[2], s[2], sd=sigmaMOVE))
    ans[2] <- qnorm(tmp.y, s[2], sigmaMOVE)

    return(ans[1:2])
 }
)


########################################################################
##  (sampler)	
## 	Custom sampler to propose full candidate CRW trajectory
## 	conditional on z[i]                         			   
## 	
########################################################################

myCRWtrajectoryTruncSampler <- nimbleFunction(
 contains = sampler_BASE,
 setup = function(model, mvSaved, target, control) {
   # Defined stuff
   ind<-control$ind
   TT<-control$TT 
   scale <-control$scale
   G <- control$G
   grid.dist<-model$grid.dist
   xlim<-model$xlim
   ylim<-model$ylim
   covX<-model$HabCovX
   covY<-model$HabCovY
   pi<-model$pi
   xAdd<-model$xAdd
   yAdd<-model$yAdd
   gcoords<-model$gcoords

   calcNodes <- model$getDependencies(target)
 },

 run = function() {
   # grab current values
   z.curr <- model$z[ind]

   ## If z==0 generate candidate trajectory that is not conditional on current trajectory and accept with probablity 1.0
   if(z.curr==0){
    sigmaMOVE<-model[["sigmaMOVE"]]
    gamma<-model[["gamma"]]
    delta <- model[["delta"]]

    s.cand<-matrix(0, nrow=2, ncol=TT)
    mu<-matrix(0, nrow=2, ncol=TT-1)
    xL <- rep(0, TT-1)
    yL <- rep(0, TT-1)

    # initial location
    pix <- rcat(1, pi[1:G])
    # xy coordinates are unit within pixel
    s.cand[1:2,1] <- c(runif(1, max(xlim[1],gcoords[pix,1]-.5*grid.dist), min(xlim[2], gcoords[pix,1]+.5*grid.dist)), 	# x-location
	                 runif(1, max(ylim[1],gcoords[pix,2]-.5*grid.dist), min(ylim[2], gcoords[pix,2]+.5*grid.dist)))	# y-location
    
    # movement
    for(tt in 2:2){
     # Write out truncated normal.
     tmp.x <- runif(1, pnorm(xlim[1], s.cand[1,tt-1], sd=sigmaMOVE), pnorm(xlim[2], s.cand[1,tt-1], sd=sigmaMOVE))
     s.cand[1,tt] <- qnorm(tmp.x, s.cand[1,tt-1], sigmaMOVE)

     tmp.y <- runif(1, pnorm(ylim[1], s.cand[2,tt-1], sd=sigmaMOVE), pnorm(ylim[2], s.cand[2,tt-1], sd=sigmaMOVE))
     s.cand[2,tt] <- qnorm(tmp.y, s.cand[2,tt-1], sigmaMOVE)
    }#k

    for(tt in 3:TT){
     xL[tt-1]<-(floor(s.cand[1,tt-1]/grid.dist))+xAdd       #look-up table row
     yL[tt-1]<-(floor(s.cand[2,tt-1]/grid.dist))-yAdd       #look-up table column
     tmp.mu.x <- s.cand[1,tt-1] + gamma*(s.cand[1,tt-1] - s.cand[1,tt-2]) - covX[xL[tt-1],yL[tt-1]]*delta           #expected x
     tmp.mu.y <- s.cand[2,tt-1] + gamma*(s.cand[2,tt-1] - s.cand[2,tt-2]) - covY[xL[tt-1],yL[tt-1]]*delta           #expected y

     # Write out truncated normal.
     tmp.x <- runif(1, pnorm(xlim[1], tmp.mu.x, sd=sigmaMOVE), pnorm(xlim[2], tmp.mu.x, sd=sigmaMOVE))
     s.cand[1,tt] <- qnorm(tmp.x, tmp.mu.x, sigmaMOVE)

     tmp.y <- runif(1, pnorm(ylim[1], tmp.mu.y, sd=sigmaMOVE), pnorm(ylim[2], tmp.mu.y, sd=sigmaMOVE))
     s.cand[2,tt] <- qnorm(tmp.y, tmp.mu.y, sigmaMOVE)
    }#tt

    # store proposal into model
    model$s[ind, 1:2, 1:TT] <<- s.cand[1:2, 1:TT]

    # update dependencies
    model$calculate(calcNodes)

    # Accept candidate trajectory with probabliy 1.0 and keep the model and mvSaved objects consistent
    copy(from = model, to = mvSaved, row = 1, nodes = calcNodes, logProb = TRUE)

   }#if z.curr==0

   ## If z==1 generate candidate trajectory conditional on current trajectory and use MH update to accept/reject 
   if(z.curr==1){

     # initial model logProb
     model_lp_initial <- model$getLogProb(calcNodes)

     # generate candidate trajectory conditional on current trajectory
     s.curr<-model$s[ind, 1:2, 1:TT]
     s.cand<-matrix(0, nrow=2, ncol=TT)

     ## truncated normal
      sz.x <- runif(TT, pnorm(xlim[1], s.curr[1,1:TT], sd=scale), pnorm(xlim[2], s.curr[1,1:TT], sd=scale))
      s.cand[1,1:TT] <- qnorm(sz.x[1:TT], s.curr[1,1:TT], scale)

      sz.y <- runif(TT, pnorm(ylim[1], s.curr[2,1:TT], sd=scale), pnorm(ylim[2], s.curr[2,1:TT], sd=scale))
      s.cand[2,1:TT] <- qnorm(sz.y[1:TT], s.curr[2,1:TT], scale)

     # store proposal into model
     model$s[ind, 1:2, 1:TT] <<- s.cand[1:2, 1:TT]

     # proposal model logProb
     model_lp_proposed <- model$calculate(calcNodes)

     # log-Metropolis-Hastings ratio
     log_MH_ratio <- model_lp_proposed - model_lp_initial
     # Metropolis-Hastings step: determine whether or
     # not to accept the newly proposed value
     accept <- decide(log_MH_ratio)
     if(accept) {
        copy(from = model, to = mvSaved, row = 1, nodes = calcNodes, logProb = TRUE)
     } else {
        copy(from = mvSaved, to = model, row = 1, nodes = calcNodes, logProb = TRUE)
     }
   }#z==1

 },
 methods = list( reset = function () {} )
)

## END sampler
