# Supplementary material for: Modeling spatiotemporal abundance and movement dynamics using an integrated spatial capture–recapture movement model
Source: Ecology. 2022 Jul 15;103(10):e3772. doi: 10.1002/ecy.3772 (PMC9787655; doi:10.1002/ecy.3772)
Supplement: Supplementary file 6 — Data S2 [file ECY-103-e3772-s005.zip]

Archive with 4 entries (4 files):
- DataS2/CaseStudyData.txt
- DataS2/SCR_mvmt_CaseStudy.R
- DataS2/SCR_mvmt_CaseStudy_SamplersAndFunctions.R
- MetadataS2.pdf
