# Supplementary material for: Modeling spatiotemporal abundance and movement dynamics using an integrated spatial capture–recapture movement model
Source: Ecology. 2022 Jul 15;103(10):e3772. doi: 10.1002/ecy.3772 (PMC9787655; doi:10.1002/ecy.3772)
Supplement: Supplementary file 6 — Data S2 [file ECY-103-e3772-s005.zip › DataS2/CaseStudyData.txt]

list(z = c(1	1	1	1	1	1	1	1	1	1	1	1	1	1	1	1	1
1	1	1	1	1	1	1	1	1	1	1	1	1	1	1	1	1	1	1	1	1
1	1	1	1	1	1	1	1	1	1	NA	NA	NA	NA	NA	NA	NA	NA
NA	NA	NA	NA	NA	NA	NA	NA	NA	NA	NA	NA	NA	NA	NA	NA
NA	NA	NA	NA	NA	NA	NA	NA	NA	NA	NA	NA	NA	NA	NA	NA
NA	NA	NA	NA	NA	NA	NA	NA	NA	NA	NA	NA	NA	NA	NA	NA
NA	NA	NA	NA	NA	NA	NA	NA	NA	NA	NA	NA	NA	NA	NA	NA
NA	NA	NA	NA	NA	NA	NA	NA	NA	NA	NA	NA	NA	NA	NA	NA
NA	NA	NA	NA	NA	NA	NA	NA	NA	NA	NA	NA	NA	NA	NA	NA
NA	NA	NA	NA	NA	NA	NA	NA	NA	NA	NA	NA	NA	NA	NA	NA
NA	NA	NA	NA	NA	NA	NA	NA	NA	NA	NA	NA	NA	NA	NA	NA
NA	NA	NA	NA	NA	NA	NA	NA	NA	NA	NA	NA	NA	NA	NA	NA
NA	NA	NA	NA	NA	NA	NA	NA	NA	NA	NA	NA	NA	NA	NA	NA
NA	NA	NA	NA	NA	NA	NA	NA	NA	NA	NA	NA	NA	NA	NA	NA
NA	NA	NA	NA	NA	NA	NA	NA	NA	NA	NA	NA	NA	NA	NA	NA
NA	NA	NA	NA	NA	NA	NA	NA	NA	NA	NA	NA	NA	NA	NA	NA
NA	NA	NA	NA	NA	NA	NA	NA	NA	NA	NA	NA	NA	NA	NA	NA
NA	NA	NA	NA	NA	NA	NA	NA	NA	NA	NA	NA	NA	NA	NA	NA
NA	NA	NA	NA	NA	NA	NA	NA	NA	NA	NA	NA	NA	NA	NA	NA
NA	NA	NA	NA	NA	NA	NA	NA	NA	NA	NA	NA	NA	NA	NA	NA
NA	NA	NA	NA	NA	NA	NA	NA	NA	NA	NA	NA	NA	NA	NA	NA
NA	NA	NA	NA	NA	NA	NA	NA	NA	NA	NA	NA	NA	NA	NA	NA
NA	NA	NA	NA	NA	NA	NA	NA	NA	NA	NA	NA	NA	NA	NA	NA
NA	NA	NA	NA	NA	NA	NA	NA	NA	NA	NA	NA	NA	NA	NA	NA
NA	NA	NA	NA	NA	NA	NA	NA	NA	NA	NA	NA	NA	NA	NA	NA
NA	NA	NA	NA	NA	NA	NA	NA	NA	NA	NA	NA	NA	NA	NA	NA
NA	NA	NA	NA	NA	NA	NA	NA	NA	NA	NA	NA	NA	NA	NA	NA
NA	NA	NA	NA	NA	NA	NA	NA	NA	NA	NA	NA	NA	NA	NA	NA
NA	NA	NA	NA	NA	NA	NA	NA	NA	NA	NA	NA	NA	NA	NA	NA
NA	NA	NA	NA	NA	NA	NA	NA	NA	NA	NA	NA	NA	NA	NA	NA
NA	NA	NA	NA	NA	NA	NA	NA	NA	NA	NA	NA	NA	NA	NA	NA
NA	NA	NA	NA	NA	NA	NA	NA	NA	NA	NA	NA	NA	NA	NA	NA
NA	NA	NA	NA	NA	NA	NA	NA	NA	NA	NA	NA	NA	NA	NA	NA
NA	NA	NA	NA	NA	NA	NA	NA	NA	NA	NA	NA	NA	NA	NA	NA
NA	NA	NA	NA	NA	NA	NA	NA	NA	NA	NA	NA	NA	NA	NA	NA
NA	NA	NA	NA	NA	NA	NA	NA	NA	NA	NA	NA	NA	NA	NA	NA
NA	NA	NA	NA	NA	NA	NA	NA	NA	NA	NA	NA	NA	NA	NA	NA
NA	NA	NA	NA	NA	NA	NA	NA	NA	NA	NA	NA	NA	NA	NA	NA
NA	NA	NA	NA	NA	NA	NA	NA	NA	NA	NA	NA	NA	NA	NA	NA
NA	NA	NA	NA	NA	NA	NA	NA	NA	NA	NA	NA	NA	NA	NA	NA
NA	NA	NA	NA	NA	NA	NA	NA	NA	NA	NA	NA	NA	NA	NA	NA
NA	NA	NA	NA	NA	NA	NA	NA	NA	NA	NA	NA	NA	NA	NA	NA
NA	NA	NA	NA	NA	NA	NA	NA	NA	NA	NA	NA	NA	NA	NA	NA
NA	NA	NA	NA	NA	NA	NA	NA	NA	NA	NA	NA	NA	NA	NA	NA
NA	NA	NA	NA	NA	NA	NA	NA	NA	NA	NA	NA	NA	NA	NA	NA
NA	NA	NA	NA	NA	NA	NA	NA	NA	NA	NA	NA	NA	NA	NA	NA
NA	NA	NA	NA	NA	NA	NA	NA	NA	NA	NA	NA	NA	NA	NA	NA
NA	NA	NA	NA	NA	NA	NA	NA	NA	NA	NA	NA	NA	NA	NA	NA
NA	NA	NA	NA	NA	NA	NA	NA	NA	NA	NA	NA	NA	NA	NA	NA
NA	NA	NA	NA	NA	NA	NA	NA	NA	NA	NA	NA	NA	NA	NA	NA
NA	NA	NA	NA	NA	NA	NA	NA	NA	NA	NA	NA	NA	NA	NA	NA
NA	NA	NA	NA	NA	NA	NA	NA	NA	NA	NA	NA	NA	NA	NA	NA
NA	NA	NA	NA	NA	NA	NA	NA	NA	NA	NA	NA	NA	NA	NA	NA
NA	NA	NA	NA	NA	NA	NA	NA	NA	NA	NA	NA	NA	NA	NA	NA
NA	NA	NA	NA	NA	NA	NA	NA	NA	NA	NA	NA	NA	NA	NA	NA
NA	NA	NA	NA	NA	NA	NA	NA	NA	NA	NA	NA	NA	NA	NA	NA
NA	NA	NA	NA	NA	NA	NA	NA	NA	NA	NA	NA	NA	NA	NA	NA
NA	NA	NA	NA	NA	NA	NA	NA	NA	NA	NA	NA	NA	NA	NA	NA
NA	NA	NA	NA	NA	NA	NA	NA	NA	NA	NA	NA	NA	NA	NA	NA
NA	NA	NA	NA	NA	NA	NA	NA	NA	NA	NA	NA	NA	NA	NA	NA
NA	NA	NA	NA	NA	NA	NA	NA	NA	NA	NA	NA	NA	NA	NA	NA
NA	NA	NA	NA	NA	NA	NA	NA	NA	NA	NA	NA	NA	NA	NA	NA
NA	NA	NA	NA	NA	NA	NA	NA	NA	NA	NA	NA	NA	NA	NA	NA
NA	NA	NA	NA	NA	NA	NA	NA	NA	NA	NA	NA	NA	NA	NA	NA
NA	NA	NA	NA	NA	NA	NA	NA	NA	NA	NA	NA	NA	NA	NA	NA
NA	NA	NA	NA	NA	NA	NA	NA	NA	NA	NA	NA	NA	NA	NA	NA
NA	NA	NA	NA	NA	NA	NA	NA	NA	NA	NA	NA	NA	NA	NA	NA
NA	NA	NA	NA	NA	NA	NA	NA	NA	NA	NA	NA	NA	NA	NA	NA
NA	NA	NA	NA	NA	NA	NA	NA	NA	NA	NA	NA	NA	NA	NA	NA
NA	NA	NA	NA	NA	NA	NA	NA	NA	NA	NA	NA	NA	NA	NA	NA
NA	NA	NA	NA	NA	NA	NA	NA	NA	NA	NA	NA	NA	NA	NA	NA
NA	NA	NA	NA	NA	NA	NA	NA	NA	NA	NA	NA	NA	NA	NA	NA
NA	NA	NA	NA	NA	NA	NA	NA	NA	NA	NA	NA	NA	NA	NA	NA
NA	NA	NA	NA	NA	NA	NA	NA	NA	NA	NA	NA	NA	NA	NA	NA
NA	NA	NA	NA	NA	NA	NA	NA	NA	NA	NA	NA	NA	NA	NA	NA
NA	NA	NA	NA	NA	NA	NA	NA	NA	NA	NA	NA	NA	NA	NA	NA
NA	NA	NA	NA	NA	NA	NA	NA	NA	NA	NA	NA	NA	NA	NA	NA
NA	NA	NA	NA	NA	NA	NA	NA	NA	NA	NA	NA	NA	NA	NA	NA
NA	NA	NA	NA	NA	NA	NA	NA	NA	NA	NA	NA	NA	NA	NA	NA
NA	NA	NA	NA	NA	NA	NA	NA	NA	NA	NA	NA	NA	NA	NA	NA
NA	NA	NA	NA	NA	NA	NA	NA	NA	NA	NA	NA	NA	NA	NA	NA
NA	NA	NA	NA	NA	NA	NA	NA	NA	NA	NA	NA	NA	NA	NA	NA
NA	NA	NA	NA	NA	NA	NA	NA	NA	NA	NA	NA	NA	NA	NA	NA
NA	NA	NA	NA	NA	NA	NA	NA	NA	NA	NA	NA	NA	NA	NA	NA
NA	NA	NA	NA	NA	NA	NA	NA	NA	NA	NA	NA	NA	NA	NA	NA
NA	NA	NA	NA	NA	NA	NA	NA	NA	NA	NA	NA	NA	NA	NA	NA
NA	NA	NA	NA	NA	NA	NA	NA	NA	NA	NA	NA	NA	NA	NA	NA
NA	NA	NA	NA	NA	NA	NA	NA	NA	NA	NA	NA	NA	NA	NA	NA
NA	NA	NA	NA	NA	NA	NA	NA	NA	NA	NA	NA	NA	NA	NA	NA
NA	NA	NA	NA	NA	NA	NA	NA	NA	NA	NA	NA	NA	NA	NA	NA
NA	NA	NA	NA	NA	NA	NA	NA	NA	NA	NA	NA	NA	NA	NA	NA
NA	NA	NA	NA	NA	NA	NA	NA	NA	NA	NA	NA	NA	NA	NA	NA
NA	NA	NA	NA	NA	NA	NA	NA	NA	NA	NA	NA	NA	NA	NA	NA
NA	NA	NA	NA	NA	NA	NA	NA	NA	NA	NA	NA	NA	NA	NA	NA
NA	NA	NA	NA	NA	NA	NA	NA	NA	NA	NA	NA	NA	NA	NA	NA
NA	NA	NA	NA	NA	NA	NA	NA	NA	NA	NA	NA	NA	NA	NA	NA
NA	NA	NA	NA	NA	NA	NA	NA	NA	NA	NA	NA	NA	NA	NA	NA
NA	NA	NA	NA	NA	NA	NA	NA	NA	NA	NA	NA	NA	NA	NA	NA
NA	NA	NA	NA	NA	NA	NA	NA	NA	NA	NA	NA	NA	NA	NA	NA
NA	NA	NA	NA	NA	NA	NA	NA)	y = structure(c(32	32	46
46	46	46	46	46	46	46	46	46	46	46	46	46	46	46	46
46	46	46	46	46	46	46	46	46	46	46	46	46	46	46	46
46	46	46	46	46	46	46	46	46	46	46	46	46	46	46	33
46	46	46	46	46	46	46	46	46	46	46	46	46	46	46	46
46	46	46	46	46	46	46	46	46	46	46	46	46	46	46	46
46	46	46	46	46	46	46	46	46	46	46	46	46	46	46	46
18	46	46	46	46	46	46	46	46	46	46	46	46	46	46	46
46	46	46	46	46	46	46	46	46	46	46	46	46	46	46	46
46	46	46	46	46	46	46	46	46	46	46	46	46	46	46	46
46	19	46	46	46	46	46	46	46	46	46	46	46	46	46	46
46	46	46	46	46	46	46	46	46	46	46	46	46	46	46	46
46	46	46	46	46	46	46	46	46	46	46	46	46	46	46	46
46	46	46	46	46	46	46	46	46	46	46	46	46	46	46	46
46	46	46	46	46	46	46	46	46	46	46	46	46	46	46	46
46	46	46	46	46	46	46	46	46	46	46	46	46	46	46	46
46	10	10	20	46	46	46	46	46	46	46	46	46	46	46	46
46	46	46	46	46	46	46	46	46	46	46	46	46	46	46	46
46	46	46	46	46	46	46	46	46	46	46	46	46	46	46	46
46	46	46	46	36	46	46	46	46	46	46	46	46	46	46	46
46	46	46	46	46	46	46	46	46	46	46	46	46	46	46	46
46	46	46	46	46	46	46	46	46	46	46	46	46	46	46	46
46	46	46	46	46	38	46	46	46	46	46	46	46	46	46	46
46	46	46	46	46	46	46	46	46	46	46	46	46	46	46	46
46	46	46	46	46	46	46	46	46	46	46	46	46	46	46	46
46	46	46	46	18	46	19	18	46	46	46	46	46	46	46	46
46	46	46	46	46	46	46	46	46	46	46	46	46	46	46	46
46	46	46	46	46	46	46	46	46	46	46	46	46	46	46	46
46	46	46	46	29	46	46	19	46	46	46	46	46	46	46	46
46	46	46	46	46	46	46	46	46	46	46	46	46	46	46	46
46	46	46	46	46	46	46	46	46	46	46	46	46	46	46	46
46	46	46	46	46	46	46	46	24	16	46	46	46	46	46	46
46	46	46	46	46	46	46	46	46	46	46	46	46	46	46	46
46	46	46	46	46	46	46	46	46	46	46	46	46	46	46	46
46	46	46	46	46	46	46	46	46	46	21	19	46	46	46	46
46	46	46	46	46	46	46	46	46	46	46	46	46	46	46	46
46	46	46	46	46	46	46	46	46	46	46	46	46	46	46	46
46	46	46	46	46	46	46	46	46	46	46	46	8	46	46	46
46	46	46	46	46	46	46	46	46	46	46	46	46	46	46	46
46	46	46	46	46	46	46	46	46	46	46	46	46	46	46	46
46	46	46	46	46	46	46	46	46	46	46	46	46	7	15	46
46	46	46	46	46	46	46	46	46	46	46	46	46	46	46	46
46	46	46	46	46	46	46	46	46	46	46	46	46	46	46	46
46	46	46	46	46	46	46	46	46	46	46	46	46	46	46	21
21	23	46	46	46	46	46	46	46	46	46	46	46	46	46	46
46	46	46	46	46	46	46	46	46	46	46	46	46	46	46	46
46	46	46	46	46	46	46	46	46	46	11	46	35	46	46	46
46	46	35	46	46	46	46	46	46	46	46	46	46	46	46	46
46	46	46	46	46	46	46	46	46	46	46	46	46	46	46	46
46	46	46	46	46	46	46	46	46	46	46	46	46	46	46	46
46	46	46	32	32	33	33	46	46	46	46	46	46	46	46	46
46	46	46	46	46	46	46	46	46	46	46	46	46	46	46	46
46	46	46	46	46	46	46	46	46	46	46	46	46	46	46	46
46	46	46	46	22	46	33	33	32	46	46	46	46	46	46	46
46	46	46	46	46	46	46	46	46	46	46	46	46	46	46	46
46	46	46	46	46	46	46	46	46	46	46	46	19	46	46	46
46	46	19	46	46	46	46	46	46	29	19	46	46	46	46	46
46	46	46	46	46	46	46	46	46	46	46	46	46	46	46	46
46	46	46	46	46	46	46	46	46	46	46	46	19	46	46	46
46	46	10	46	46	46	46	46	46	46	46	10	10	36	46	46
46	46	46	46	46	46	46	46	46	46	46	46	46	46	46	46
46	46	46	46	46	46	46	46	46	46	46	46	30	46	46	46
46	46	46	46	46	46	46	46	46	46	46	46	46	46	20	29
46	46	46	46	46	46	46	46	46	46	46	46	46	46	46	46
46	46	46	46	46	46	46	46	46	46	46	46	46	46	46	46
46	46	46	46	46	46	46	14	13	46	14	46	46	46	20	46
13	15	14	46	46	46	46	46	46	46	46	46	46	46	46	46
46	46	46	46	46	46	46	46	46	46	46	46	46	46	46	46
46	46	46	46	46	46	46	46	46	46	46	46	46	46	46	46
46	46	46	46	46	46	46	46	46	46	46	46	46	46	46	46
46	46	46	20	46	46	46	46	46	46	46	46	20	46	46	46
46	46	46	46	46	46	46	46	46	46	46	46	46	46	46	46
46	46	46	37	20	12	12	46	46	46	46	46	46	46	46	46
46	46	46	46	46	46	46	46	46	46	46	46	46	46	46	46
46	46	46	46	46	46	46	46	46	46	46	46	46	46	46	46
46	46	46	37	46	46	46	22	22	46	46	46	46	13	46	46
46	46	46	46	46	46	46	46	46	46	46	46	46	46	46	46
46	46	46	46	46	46	46	46	46	46	46	46	46	46	46	46
46	46	46	46	46	46	46	14	46	21	14	46	46	46	46	46
46	46	46	46	46	46	46	46	46	46	46	46	46	46	46	24
46	46	46	46	46	46	46	46	46	46	46	46	46	46	46	46
46	46	46	46	46	46	46	46	22	46	46	25	46	23	46	46
46	46	46	46	46	46	46	46	46	46	46	46	46	46	46	46
46	46	46	46	46	46	46	46	46	46	46	46	46	46	46	46
46	46	46	46	46	46	46	46	46	46	46	46	15)	.Dim = c(48L
28L)	.Dimnames = list(c("21597"	"21598"	"21599"	"21509"
21602	"21604"	"21605"	"21194"	"21608"	"21609"	"21610"
21611	"21612"	"21072"	"21613"	"21614"	"21615"	"21616"
21617	"21618"	"21619"	"21620"	"21186"	"21623"	"21624"
21625	"21626"	"21627"	"21169"	"21630"	"21181"	"21633"
21634	"21513"	"21636"	"21502"	"21530"	"21637"	"20797"
21063	"21638"	"21639"	"21641"	"21642"	"21643"	"21644"
21645	"21646")	NULL))	y0 = c(0	0	0	0	0	0	0	0	0
0	0	0	0	0	0	0	0	0	0	0	0	0	0	0	0	0	0	0	0	0
0	0	0	0	0	0	0	0	0	0	0	0	0	0	0	0	0	0	0	0	0
0	0	0	0	0	0	0	0	0	0	0	0	0	0	0	0	0	0	0	0	0
0	0	0	0	0	0	0	0	0	0	0	0	0	0	0	0	0	0	0	0	0
0	0	0	0	0	0	0	0	0	0	0	0	0	0	0	0	0	0	0	0	0
0	0	0	0	0	0	0	0	0	0	0	0	0	0	0	0	0	0	0	0	0
0	0	0	0	0	0	0	0	0	0	0	0	0	0	0	0	0	0	0	0	0
0	0	0	0	0	0	0	0	0	0	0	0	0	0	0	0	0	0	0	0	0
0	0	0	0	0	0	0	0	0	0	0	0	0	0	0	0	0	0	0	0	0
0	0	0	0	0	0	0	0	0	0	0	0	0	0	0	0	0	0	0	0	0
0	0	0	0	0	0	0	0	0	0	0	0	0	0	0	0	0	0	0	0	0
0	0	0	0	0	0	0	0	0	0	0	0	0	0	0	0	0	0	0	0	0
0	0	0	0	0	0	0	0	0	0	0	0	0	0	0	0	0	0	0	0	0
0	0	0	0	0	0	0	0	0	0	0	0	0	0	0	0	0	0	0	0	0
0	0	0	0	0	0	0	0	0	0	0	0	0	0	0	0	0	0	0	0	0
0	0	0	0	0	0	0	0	0	0	0	0	0	0	0	0	0	0	0	0	0
0	0	0	0	0	0	0	0	0	0	0	0	0	0	0	0	0	0	0	0	0
0	0	0	0	0	0	0	0	0	0	0	0	0	0	0	0	0	0	0	0	0
0	0	0	0	0	0	0	0	0	0	0	0	0	0	0	0	0	0	0	0	0
0	0	0	0	0	0	0	0	0	0	0	0	0	0	0	0	0	0	0	0	0
0	0	0	0	0	0	0	0	0	0	0	0	0	0	0	0	0	0	0	0	0
0	0	0	0	0	0	0	0	0	0	0	0	0	0	0	0	0	0	0	0	0
0	0	0	0	0	0	0	0	0	0	0	0	0	0	0	0	0	0	0	0	0
0	0	0	0	0	0	0	0	0	0	0	0	0	0	0	0	0	0	0	0	0
0	0	0	0	0	0	0	0	0	0	0	0	0	0	0	0	0	0	0	0	0
0	0	0	0	0	0	0	0	0	0	0	0	0	0	0	0	0	0	0	0	0
0	0	0	0	0	0	0	0	0	0	0	0	0	0	0	0	0	0	0	0	0
0	0	0	0	0	0	0	0	0	0	0	0	0	0	0	0	0	0	0	0	0
0	0	0	0	0	0	0	0	0	0	0	0	0	0	0	0	0	0	0	0	0
0	0	0	0	0	0	0	0	0	0	0	0	0	0	0	0	0	0	0	0	0
0	0	0	0	0	0	0	0	0	0	0	0	0	0	0	0	0	0	0	0	0
0	0	0	0	0	0	0	0	0	0	0	0	0	0	0	0	0	0	0	0	0
0	0	0	0	0	0	0	0	0	0	0	0	0	0	0	0	0	0	0	0	0
0	0	0	0	0	0	0	0	0	0	0	0	0	0	0	0	0	0	0	0	0
0	0	0	0	0	0	0	0	0	0	0	0	0	0	0	0	0	0	0	0	0
0	0	0	0	0	0	0	0	0	0	0	0	0	0	0	0	0	0	0	0	0
0	0	0	0	0	0	0	0	0	0	0	0	0	0	0	0	0	0	0	0	0
0	0	0	0	0	0	0	0	0	0	0	0	0	0	0	0	0	0	0	0	0
0	0	0	0	0	0	0	0	0	0	0	0	0	0	0	0	0	0	0	0	0
0	0	0	0	0	0	0	0	0	0	0	0	0	0	0	0	0	0	0	0	0
0	0	0	0	0	0	0	0	0	0	0	0	0	0	0	0	0	0	0	0	0
0	0	0	0	0	0	0	0	0	0	0	0	0	0	0	0	0	0	0	0	0
0	0	0	0	0	0	0	0	0	0	0	0	0	0	0	0	0	0	0	0	0
0	0	0	0	0	0	0	0	0	0	0	0	0	0	0	0	0	0	0	0	0
0	0	0	0	0	0	0	0	0	0	0	0	0	0	0	0	0	0	0	0	0
0	0	0	0	0	0	0	0	0	0	0	0	0	0	0	0	0	0	0	0	0
0	0	0	0	0	0	0	0	0	0	0	0	0	0	0	0	0	0	0	0	0
0	0	0	0	0	0	0	0	0	0	0	0	0	0	0	0	0	0	0	0	0
0	0	0	0	0	0	0	0	0	0	0	0	0	0	0	0	0	0	0	0	0
0	0	0	0	0	0	0	0	0	0	0	0	0	0	0	0	0	0	0	0	0
0	0	0	0	0	0	0	0	0	0	0	0	0	0	0	0	0	0	0	0	0
0	0	0	0	0	0	0	0	0	0	0	0	0	0	0	0	0	0	0	0	0
0	0	0	0	0	0	0	0	0	0	0	0	0	0	0	0	0	0	0	0	0
0	0	0	0	0	0	0	0	0	0	0	0	0	0	0	0	0	0	0	0	0
0	0	0	0	0	0	0	0	0	0	0	0	0	0	0	0	0	0	0	0	0
0	0	0	0	0	0	0	0	0	0	0	0	0	0	0	0	0	0	0	0	0
0	0	0	0	0	0	0	0	0	0	0	0	0	0	0	0	0	0	0	0	0
0	0	0	0	0	0	0	0	0	0	0	0	0	0	0	0	0	0	0	0	0
0	0	0	0	0	0	0	0	0	0	0	0	0	0	0	0	0	0	0	0	0
0	0	0	0	0	0	0	0	0	0	0	0	0	0	0	0	0	0	0	0	0
0	0	0	0	0	0	0	0	0	0	0	0	0	0	0	0	0	0	0	0	0
0	0	0	0	0	0	0	0	0	0	0	0	0	0	0	0	0	0	0	0	0
0	0	0	0	0	0	0	0	0	0	0	0	0	0	0	0	0	0	0	0	0
0	0	0	0	0	0	0	0	0	0	0	0	0	0	0	0	0	0	0	0	0
0	0	0	0	0	0	0	0	0	0	0	0	0	0	0	0	0	0	0	0	0
0	0	0	0	0	0	0	0	0	0	0	0	0	0	0	0	0	0	0	0	0
0	0	0	0	0	0	0	0	0	0	0	0	0	0	0	0	0	0	0	0	0
0	0	0	0	0	0	0	0	0	0	0	0	0	0	0	0	0	0	0	0	0
0	0	0	0	0	0	0	0	0	0	0	0	0	0	0	0	0	0	0	0	0
0	0	0	0	0	0	0	0	0	0	0	0	0	0	0	0	0	0	0	0	0
0	0	0	0	0	0	0	0	0	0	0	0	0	0	0	0	0	0	0	0	0
0	0	0	0	0	0	0	0	0	0	0	0	0	0	0	0	0	0	0	0	0
0	0	0	0	0	0	0	0	0	0	0	0	0	0	0	0	0	0	0	0	0
0	0	0	0	0	0	0	0	0	0	0	0	0	0	0	0	0	0	0	0	0
0	0	0	0	0	0	0	0	0	0	0	0	0	0	0	0	0	0	0	0	0
0	0	0	0	0	0	0	0	0	0	0	0	0	0	0	0)	uGPS = structure(c(-2079905
-2197433	-2168259	-2151111	-2172159	-2174655	-2022315	-2109070
-2190552	-2083309	-2156647	-2164172	-2084910	-2134918	-2078713
-2197432	-2168406	-2150852	-2172164	-2174440	-2023154	-2109105
-2190270	-2083569	-2156334	-2164291	-2084489	-2134906	-2076771
-2195978	-2168501	-2146440	-2172126	-2174275	-2023262	-2109273
-2189882	-2084253	-2156522	-2163021	-2083366	-2134350	-2074856
-2195954	-2168502	-2135444	-2172114	-2174193	-2023272	-2109821
-2186506	-2083887	-2156623	-2157297	-2082512	-2135223	-2073591
-2194757	-2168498	-2133413	-2172117	-2173598	-2023212	-2109746
-2179882	-2084891	-2156630	-2157603	-2081991	-2136472	-2072171
-2194763	-2167762	-2129436	-2171717	-2171916	-2023055	-2110482
-2177347	-2085824	-2156940	-2157052	-2081198	-2138165	-2071299
-2190115	-2162282	-2124076	-2171709	-2172027	-2023036	-2111429
-2172115	-2086322	-2155855	-2155667	-2080196	-2139288	-2070426
-2190467	-2160041	-2123092	-2171994	-2170990	-2022946	-2110107
-2161754	-2087604	-2154760	-2143237	-2078356	-2136579	-2069409
-2185844	-2158072	-2120138	-2174148	-2167573	-2022351	-2108746
-2154958	-2088419	-2146658	-2139906	-2077018	-2136575	-2068707
-2185842	-2158074	-2119259	-2174149	-2164943	-2019955	-2106408
-2158538	-2088742	-2145835	-2134260	-2075980	-2135581	-2068217
-2185527	-2158079	-2118334	-2174149	-2163147	-2018699	-2105922
-2149901	-2092446	-2145714	-2130472	-2077464	-2134963	-2067709
-2181542	-2155357	-2117539	-2174374	-2161919	-2016683	-2111264
-2163274	-2099708	-2139641	-2129646	-2075296	-2134966	-2066739
-2180177	-2151522	-2117058	-2174808	-2160882	-2015772	-2121257
-2161483	-2095718	-2133249	-2124882	-2072867	-2134425	-2066015
-2178921	-2150449	-2113758	-2176047	-2159801	-2013649	-2118281
-2172441	-2089593	-2127628	-2125572	-2070965	-2133709	-2064532
-2174590	-2149483	-2112960	-2179080	-2160529	-2012710	-2119506
-2176990	-2089777	-2117723	-2125641	-2069408	-2133753	-2064141
-2174590	-2148562	-2112281	-2175219	-2157752	-2009713	-2120805
-2166254	-2082175	-2115691	-2125876	-2068172	-2133825	-2063910
-2173134	-2147714	-2111735	-2169457	-2156992	-2003915	-2114924
-2163278	-2080681	-2111672	-2126204	-2068245	-2133634	-2064211
-2167158	-2150647	-2111115	-2169126	-2156556	-2003353	-2122544
-2160811	-2079346	-2104562	-2125488	-2066440	-2130350	-2064679
-2166065	-2144858	-2104190	-2168837	-2157015	-2001809	-2123048
-2161455	-2080010	-2099300	-2125199	-2065990	-2126283	-2064751
-2163504	-2145631	-2100736	-2166769	-2157206	-2001540	-2122201
-2163835	-2075196	-2099095	-2124790	-2065565	-2123959	-2065409
-2160869	-2134633	-2100487	-2173497	-2157408	-2001466	-2122936
-2158682	-2071265	-2099046	-2123471	-2065290	-2123381	-2066140
-2159969	-2127491	-2094991	-2169525	-2158297	-2001462	-2124569
-2158612	-2068018	-2099021	-2121523	-2065064	-2123077	-2067263
-2160070	-2125499	-2093794	-2164552	-2158171	-1999928	-2122597
-2157923	-2069034	-2095051	-2120905	-2065026	-2122697	-2068089
-2157814	-2123066	-2091886	-2167027	-2157664	-2000016	-2122480
-2158118	-2065397	-2090991	-2119567	-2064551	-2120443	-2069539
-2159240	-2116732	-2087290	-2166574	-2157390	-2001543	-2122543
-2154711	-2066597	-2089187	-2119012	-2064112	-2118524	-2071167
-2154174	-2115878	-2086683	-2165222	-2158187	-2001992	-2121367
-2156276	-2067179	-2088281	-2118029	-2056127	-2117152	-2071851
-2147988	-2113832	-2084773	-2164078	-2159232	-1997094	-2121084
-2157068	-2067024	-2086159	-2116616	-2050065	-2117151	-2071921
-2146616	-2112951	-2080157	-2158157	-2159934	-1994623	-2121961
-2157240	-2067094	-2084059	-2113020	-2049687	-2117180	-2071994
-2144125	-2112193	-2079032	-2157752	-2161312	-1994568	-2120612
-2157749	-2072303	-2080224	-2111655	-2047588	-2117727	-2071807
-2136525	-2109529	-2077634	-2157018	-2164309	-1996552	-2123203
-2155846	-2077048	-2077752	-2109971	-2046802	NA	-2071046
-2134798	-2108814	-2075058	-2156622	-2163737	-1996602	-2122969
-2148475	-2077315	-2075510	-2108911	-2045414	NA	-2069363
-2128536	-2108352	-2073959	-2157241	-2161505	-1995916	-2123790
-2145505	-2074825	-2074497	-2107665	-2044280	NA	-2067789
-2120693	-2108034	-2073687	-2157725	-2158229	-1995952	-2124048
-2146680	-2076872	-2071470	-2106172	-2043108	NA	-2066517
-2116841	-2107480	-2074125	-2157379	-2158108	-1995894	-2124828
-2146452	-2076314	-2070188	-2106000	-2041746	NA	-2065346
-2112376	-2106724	-2073921	-2157968	-2157825	-1996064	-2124841
-2147504	-2080753	-2069924	-2104405	-2036670	NA	-2063954
-2107945	-2105704	-2073925	-2158001	-2154698	-1996518	-2124731
-2142777	-2086797	-2068041	-2101657	-2032831	NA	-2062188
-2107652	-2098070	-2076888	-2157776	-2154264	-1998307	-2124786
-2143024	-2085670	-2066822	-2101579	-2025479	NA	-2060446
-2106422	-2093122	-2077961	-2158035	-2154559	-1999138	-2125504
-2143024	-2086499	-2065504	-2099332	-2017814	NA	-2058739
-2099919	-2089723	-2081566	-2158840	-2155926	-2000138	-2125634
-2143702	-2089940	-2064045	-2095773	-2015704	NA	-2057161
-2099431	-2088425	-2082397	-2159300	-2157212	-2000931	-2125826
-2144013	-2089226	-2061200	-2093500	-2013188	NA	-2055394
-2096986	-2086777	-2083302	-2160141	-2158485	-1999056	-2125869
-2141610	-2088742	-2059533	-2089731	-2012551	NA	-2053922
-2092068	-2079896	-2085727	-2159859	-2158727	-1999464	-2126239
-2139042	-2086487	-2059770	-2087681	-2005013	NA	-2052409
-2090879	-2072959	-2089420	-2165808	-2157077	-2000633	-2126783
-2138893	-2084372	-2055407	-2078928	-2000381	NA	-2051155
-2086061	-2067025	-2090881	-2167602	-2153908	-2002130	-2126696
-2142150	-2082047	-2054501	-2071488	-1992144	NA	-2050003
-2082604	-2062651	-2092397	-2168237	-2154518	-1999185	-2126477
-2142511	-2066490	-2053053	-2071190	-1992652	NA	-2048949
-2080900	-2061264	-2093942	-2167153	-2154224	-2001060	-2126140
-2141330	-2056422	-2050014	-2067641	-1993020	NA	-2048222
-2078556	-2059635	-2095318	-2166021	-2154964	-1998376	-2125825
-2144306	-2037332	-2047134	-2062662	-1993291	NA	-2047861
-2076990	-2056159	-2097375	-2163351	-2154193	-1999088	-2124996
-2144148	-2015860	-2045905	-2058843	-1993840	NA	-2047464
-2075548	-2054930	-2101219	-2163755	-2153978	-2002501	-2124518
-2152059	-2002704	-2045425	-2057166	-1995185	NA	-2047027
-2070989	-2046909	-2105938	-2164584	-2154792	-2005810	-2123264
-2150807	-1996810	-2045273	-2049532	NA	NA	-2046450	-2068478
-2041030	-2107937	-2165871	-2154406	-2008805	-2120139	-2152531
-1991584	-2045404	-2049034	NA	NA	-2045917	-2067829	-2039894
-2116483	-2166341	-2154536	-2007116	-2117971	-2154389	-1990525
-2041550	-2048678	NA	NA	-2045485	-2066202	-2039903	-2118256
-2164480	-2154357	-2000901	-2116511	-2159004	-1993696	-2037969
-2048280	NA	NA	-2044976	-2057528	-2040407	-2119658	-2163040
-2154241	-1997746	-2115061	-2160034	-2009648	-2037894	-2044090
NA	NA	-2044337	-2051631	-2041028	-2121104	-2164140	-2154204
-1996937	-2113771	-2158591	-2023307	-2037840	-2037497	NA
NA	-2043124	-2046281	-2038621	-2123107	-2166622	-2154677
-1989219	-2112397	-2166378	-2032377	-2037958	-2034983	NA
NA	-2041734	-2038138	-2032443	-2125929	-2169203	-2153725
-1987548	-2110808	-2168869	-2045868	-2037465	-2033558	NA
NA	-2040333	-2038097	-2032424	-2129112	-2169680	-2156470
-1988272	-2109629	-2167948	-2048948	-2036372	-2028959	NA
NA	-2038741	-2036195	-2033010	-2132697	-2165844	-2157975
-1987420	-2108605	-2163002	-2044842	-2033810	-2027910	NA
NA	-2037660	-2032641	-2029594	-2136318	-2164349	-2156174
-1987207	-2107115	-2159630	-2052088	-2028206	-2022360	NA
NA	-2036270	-2031777	-2027889	-2140170	-2163255	-2159944
-1987220	-2105681	-2157749	-2053420	-2026959	-2015765	NA
NA	-2033762	-2026964	-2033507	-2143946	-2163301	-2159871
-1982352	-2103968	-2155892	-2057107	-2025705	-2006120	NA
NA	-2031626	-2021265	-2045722	-2147657	-2163500	-2159040
-1978775	-2101915	-2157485	-2061245	-2023564	-2005385	NA
NA	-2030055	-2022212	-2058512	-2150855	-2163286	-2157684
-1978773	-2100266	-2155962	-2062380	-2022111	-2004866	NA
NA	-2028137	-2020238	-2061415	-2153757	-2163846	-2157341
-1982158	-2097198	-2156339	-2061622	-2014035	-2004560	NA
NA	-2026824	-2018172	-2066285	-2157368	-2163628	-2157920
-1985899	-2093738	-2157014	-2061504	-2008468	-1999776	NA
NA	-2019804	-2017869	-2067189	-2160496	-2163539	-2157745
-1985899	-2091891	-2154076	-2060479	-2007377	-1994919	NA
NA	-2009495	-2016588	-2067859	-2161445	-2168458	-2157683
-1987544	-2088967	-2152874	-2062794	-2006650	-1994991	NA
NA	-2007002	-2018612	-2066358	-2161921	-2168437	-2157644
-1987347	-2087012	-2151810	-2062852	-2005923	-1995224	NA
NA	-1997543	-2020592	-2058366	-2163978	-2168607	-2157628
-1987201	-2083358	-2152994	-2063272	-2002549	-1995458	NA
NA	-1989428	-2021504	-2055063	-2163980	-2165398	-2157681
-1987198	-2077871	-2156226	-2063197	-1992138	-1995572	NA
NA	-1988739	-2023144	-2050900	-2168641	-2162313	-2157474
-1984118	-2069563	-2158854	-2062182	-1990258	-1994984	NA
NA	-1989552	-2024712	-2052246	-2175026	-2161703	-2157853
-1984118	-2064382	-2167368	-2061192	-1990697	-1999865	NA
NA	-1989851	-2026270	-2053655	-2174828	-2161086	-2157778
-1990772	-2063240	-2183898	-2060562	-1994019	NA	NA	NA
-1986379	-2024627	-2055765	-2174060	-2160666	-2157556	-1995350
-2062873	-2202419	-2060076	-1995625	NA	NA	NA	-1980724
-2022627	-2059288	-2175040	-2164395	-2157537	-2001099	-2058565
-2218132	-2057302	-1998760	NA	NA	NA	-1979968	-2015909
-2063163	-2173796	-2175326	-2157408	-2004889	-2057515	-2231263
-2052711	-1999176	NA	NA	NA	-1979146	-2005268	-2062098
-2173330	-2176589	-2157419	-2006863	-2057310	-2221432	-2051769
-1999825	NA	NA	NA	-1979676	-2005525	-2062519	-2171594
-2190817	-2157723	-2006871	-2056113	-2211076	-2053188	-2000890
NA	NA	NA	-1980161	-2002638	-2066578	-2169407	-2196400
-2158056	-2011438	-2055979	-2212602	-2053063	NA	NA	NA
NA	-1981313	-2005291	-2070067	-2168726	-2194981	-2158047
-2016201	-2055567	-2216973	-2054771	NA	NA	NA	NA	-1977065
-2008273	-2073170	-2170605	-2182217	-2158275	-2016012	-2055209
-2222057	-2055489	NA	NA	NA	NA	-1975229	-2011315	-2075469
-2170032	-2177226	-2158337	-2017388	-2055121	-2222652	-2055975
NA	NA	NA	NA	-1974968	-2007496	-2073248	-2168476	-2178573
-2158536	-2017394	-2052314	-2222786	-2062020	NA	NA	NA
NA	-1968801	-2005352	-2073816	-2169445	-2177570	-2159448
-2017404	-2051283	-2222806	NA	NA	NA	NA	NA	-1968832	-2009554
-2075146	-2168860	-2176642	-2160963	-2017370	-2050517	-2222546
NA	NA	NA	NA	NA	-1968916	-2009580	-2075327	-2168847	-2176974
-2161944	-2019035	-2049361	-2217422	NA	NA	NA	NA	NA	-1965090
-2008981	-2075680	-2170364	-2176812	-2162873	-2021649	-2049424
-2216342	NA	NA	NA	NA	NA	-1964489	-2010012	-2075686	-2170595
-2176822	-2164196	-2022248	-2048297	-2216347	NA	NA	NA
NA	NA	-1959933	-2009426	-2075636	-2172638	-2176733	-2165721
-2021286	-2048584	-2216301	NA	NA	NA	NA	NA	-1955928	-2011352
-2075608	-2172132	-2176745	-2167500	-2020752	-2049230	-2212553
NA	NA	NA	NA	NA	-1957168	-2011162	-2075629	-2172631	-2176902
-2171183	-2020795	-2049257	-2206099	NA	NA	NA	NA	NA	-1956917
-2004180	-2072462	-2175386	-2177101	-2171938	-2020093	-2048641
-2204041	NA	NA	NA	NA	NA	-1959270	-2001184	-2071623	-2176707
-2177020	-2174190	-2018816	-2047312	-2204049	NA	NA	NA
NA	NA	-1962224	-2001141	-2070280	-2176340	-2176919	-2177948
-2018323	-2046335	-2202529	NA	NA	NA	NA	NA	-1965445	-2000424
-2067714	-2176821	-2177019	-2189271	-2017404	-2047792	-2201197
NA	NA	NA	NA	NA	-1969321	-2000832	-2066874	-2177540	-2177422
-2194661	-2016188	-2047398	NA	NA	NA	NA	NA	NA	-1973397
-2000604	-2066145	-2177641	-2177549	-2197162	-2014419	-2036848
NA	NA	NA	NA	NA	NA	-1976906	-1999831	-2064677	-2179573
-2178567	-2199002	-2016852	-2029166	NA	NA	NA	NA	NA	NA
-1976715	-1999542	-2063894	-2179961	-2178881	-2199344	-2018560
-2029250	NA	NA	NA	NA	NA	NA	-1977551	-1998574	-2062930
-2180783	-2178303	-2199040	-2018563	-2028804	NA	NA	NA
NA	NA	NA	-1980150	-1997744	-2059618	-2180165	-2178394
-2199342	-2024826	-2024152	NA	NA	NA	NA	NA	NA	-1982030
-1996792	-2053810	-2181340	-2178595	-2196212	-2028650	-2024401
NA	NA	NA	NA	NA	NA	-1983631	-1996870	-2052037	-2182801
-2179266	-2203087	-2030475	NA	NA	NA	NA	NA	NA	NA	-1983520
-1994351	-2048665	-2183694	-2179887	-2208041	-2032125	NA
NA	NA	NA	NA	NA	NA	-1984626	-1993855	-2048643	-2182322
-2180926	-2210073	-2031608	NA	NA	NA	NA	NA	NA	NA	-1984337
-1991405	-2047762	-2185191	-2181788	-2209792	-2031087	NA
NA	NA	NA	NA	NA	NA	-1984398	-1989766	-2046873	-2188189
-2182517	-2211890	NA	NA	NA	NA	NA	NA	NA	NA	-1985215
-1989699	-2047221	-2191169	-2182729	-2218097	NA	NA	NA
NA	NA	NA	NA	NA	-1985213	-1989541	-2046894	-2197893	-2182900
-2221414	NA	NA	NA	NA	NA	NA	NA	NA	-1986159	-1986896
-2045360	-2201877	-2183039	-2221253	NA	NA	NA	NA	NA	NA
NA	NA	-1986020	-1986900	-2045219	-2211345	-2183298	-2221448
NA	NA	NA	NA	NA	NA	NA	NA	-1987757	-1986597	-2042968
-2217037	-2183626	-2221088	NA	NA	NA	NA	NA	NA	NA	NA
-1987749	-1987898	-2039984	-2221224	-2183711	-2222895	NA
NA	NA	NA	NA	NA	NA	NA	-1987745	-1988121	-2040094	-2223440
-2183727	-2217317	NA	NA	NA	NA	NA	NA	NA	NA	-1987739
-1990884	-2039702	-2223281	-2183956	-2217405	NA	NA	NA
NA	NA	NA	NA	NA	-1991516	-1993685	-2039738	-2223838	-2182946
-2217820	NA	NA	NA	NA	NA	NA	NA	NA	-1992059	-1994129
-2039781	-2218622	-2182774	-2217562	NA	NA	NA	NA	NA	NA
NA	NA	-1992061	-1990873	-2038819	-2218593	-2182810	-2217107
NA	NA	NA	NA	NA	NA	NA	NA	-1992109	-1988629	-2035571
-2221076	-2182873	-2216406	NA	NA	NA	NA	NA	NA	NA	NA
-1992162	-1988914	-2035353	-2220791	-2182127	-2216037	NA
NA	NA	NA	NA	NA	NA	NA	-1991991	-1988536	-2049316	-2215793
-2181422	-2214800	NA	NA	NA	NA	NA	NA	NA	NA	-1992061
-1985522	-2057635	-2209045	-2180201	-2211769	NA	NA	NA
NA	NA	NA	NA	NA	-1992049	-1985413	-2060546	-2196336	-2179619
-2210671	NA	NA	NA	NA	NA	NA	NA	NA	-1992165	-1984880
-2060667	-2193415	-2179594	-2211399	NA	NA	NA	NA	NA	NA
NA	NA	-1991513	-1985091	-2066722	-2185143	-2178856	-2211755
NA	NA	NA	NA	NA	NA	NA	NA	-1991337	-1986148	-2077602
-2175398	-2178391	-2206830	NA	NA	NA	NA	NA	NA	NA	NA
-1992312	-1986765	-2087730	-2166887	-2177768	-2202655	NA
NA	NA	NA	NA	NA	NA	NA	-1994272	-1989928	-2099973	-2160163
-2177122	-2203795	NA	NA	NA	NA	NA	NA	NA	NA	-1999433
-1990679	-2113417	-2149909	-2176363	-2205359	NA	NA	NA
NA	NA	NA	NA	NA	-1999429	-1992404	-2119696	-2147980	-2175509
-2207931	NA	NA	NA	NA	NA	NA	NA	NA	-1999463	-1996814
-2122037	-2145126	-2174278	-2210080	NA	NA	NA	NA	NA	NA
NA	NA	-1999544	-1999270	-2110617	-2140461	-2172697	-2209481
NA	NA	NA	NA	NA	NA	NA	NA	-2000023	-2003711	-2105389
-2140437	-2171355	-2208224	NA	NA	NA	NA	NA	NA	NA	NA
-2005484	-2005047	-2105842	-2140449	-2170729	-2208204	NA
NA	NA	NA	NA	NA	NA	NA	-2007340	-2006982	-2106072	-2140393
-2170207	-2209340	NA	NA	NA	NA	NA	NA	NA	NA	-2008327
-2004577	-2106742	-2139618	-2169756	-2210972	NA	NA	NA
NA	NA	NA	NA	NA	-2009058	-1998553	-2102696	-2138698	-2169584
-2211757	NA	NA	NA	NA	NA	NA	NA	NA	-2009273	-1990838
-2103299	-2133658	-2168952	-2210475	NA	NA	NA	NA	NA	NA
NA	NA	-2009739	-1983622	-2102413	-2127759	-2168400	-2210370
NA	NA	NA	NA	NA	NA	NA	NA	-2008986	-1983440	-2101241
-2121558	-2167942	-2211121	NA	NA	NA	NA	NA	NA	NA	NA
-2009074	-1984972	-2100399	-2118553	-2168155	-2211520	NA
NA	NA	NA	NA	NA	NA	NA	-2008761	-1979898	-2099169	-2117216
-2168122	-2212291	NA	NA	NA	NA	NA	NA	NA	NA	-2008708
-1972596	-2098761	-2114258	-2168298	-2213071	NA	NA	NA
NA	NA	NA	NA	NA	-2008664	-1971009	-2103113	-2106632	-2168667
-2212264	NA	NA	NA	NA	NA	NA	NA	NA	-2008738	-1968761
-2104596	-2097655	-2169167	-2212947	NA	NA	NA	NA	NA	NA
NA	NA	-2005103	-1966539	-2103825	-2088865	-2169859	-2213165
NA	NA	NA	NA	NA	NA	NA	NA	-2000989	-1966038	-2103412
-2083641	-2169899	-2213678	NA	NA	NA	NA	NA	NA	NA	NA
-2000350	-1961511	-2102727	-2083641	-2169898	-2214619	NA
NA	NA	NA	NA	NA	NA	NA	-1994331	-1958142	-2095668	-2083643
-2169838	-2215636	NA	NA	NA	NA	NA	NA	NA	NA	-1994914
-1958033	-2080662	-2082405	-2169757	-2212134	NA	NA	NA
NA	NA	NA	NA	NA	-1994872	-1957206	-2065583	-2080422	-2169747
-2205839	NA	NA	NA	NA	NA	NA	NA	NA	-1996406	-1952426
-2053294	-2077430	-2169662	-2200873	NA	NA	NA	NA	NA	NA
NA	NA	-1996406	-1951862	-2041436	-2073483	-2169487	-2203457
NA	NA	NA	NA	NA	NA	NA	NA	-1995325	-1950877	-2029695
-2072962	-2169485	-2205963	NA	NA	NA	NA	NA	NA	NA	NA
-1994967	-1947628	-2020922	-2071868	-2169487	-2207517	NA
NA	NA	NA	NA	NA	NA	NA	-1994965	-1945661	-2014724	-2069015
-2169555	NA	NA	NA	NA	NA	NA	NA	NA	NA	-1994961	-1945683
-2009336	-2061437	-2169742	NA	NA	NA	NA	NA	NA	NA	NA
NA	-1996321	-1945065	-2007958	-2052630	-2169741	NA	NA
NA	NA	NA	NA	NA	NA	NA	-1998845	-1945375	-2009665	-2051253
-2169755	NA	NA	NA	NA	NA	NA	NA	NA	NA	-2001446	-1945188
-2009174	-2050385	-2169739	NA	NA	NA	NA	NA	NA	NA	NA
NA	-2004969	-1942537	-2009923	-2048607	-2169644	NA	NA
NA	NA	NA	NA	NA	NA	NA	-2004973	-1942497	-2016031	-2046621
-2169680	NA	NA	NA	NA	NA	NA	NA	NA	NA	-2004963	-1944632
-2018717	-2039403	-2169680	NA	NA	NA	NA	NA	NA	NA	NA
NA	-2009743	-1949155	-2018132	-2031338	-2169685	NA	NA
NA	NA	NA	NA	NA	NA	NA	-2017228	-1948399	-2023165	-2031005
-2169823	NA	NA	NA	NA	NA	NA	NA	NA	NA	-2019171	-1953393
-2032812	-2030418	-2169825	NA	NA	NA	NA	NA	NA	NA	NA
NA	-2022582	-1955991	-2039956	-2029085	-2169815	NA	NA
NA	NA	NA	NA	NA	NA	NA	-2022585	-1959019	-2038796	-2029371
-2169991	NA	NA	NA	NA	NA	NA	NA	NA	NA	-2022590	-1961067
-2038300	-2029406	NA	NA	NA	NA	NA	NA	NA	NA	NA	NA	-2024045
-1963511	-2037968	-2028638	NA	NA	NA	NA	NA	NA	NA	NA
NA	NA	-2026486	-1963927	-2037537	-2028715	NA	NA	NA	NA
NA	NA	NA	NA	NA	NA	-2027571	-1963973	-2036645	-2028793
NA	NA	NA	NA	NA	NA	NA	NA	NA	NA	-2027569	-1967445	-2034936
-2027530	NA	NA	NA	NA	NA	NA	NA	NA	NA	NA	-2027574	-1969974
-2031575	-2027189	NA	NA	NA	NA	NA	NA	NA	NA	NA	NA	-2027661
-1971791	-2030373	NA	NA	NA	NA	NA	NA	NA	NA	NA	NA	NA
-2028167	-1974054	-2033145	NA	NA	NA	NA	NA	NA	NA	NA
NA	NA	NA	-2028456	-1973571	-2032169	NA	NA	NA	NA	NA
NA	NA	NA	NA	NA	NA	-2028931	-1972700	-2031218	NA	NA
NA	NA	NA	NA	NA	NA	NA	NA	NA	-2029366	-1972087	-2028880
NA	NA	NA	NA	NA	NA	NA	NA	NA	NA	NA	-2028902	-1971693
-2028968	NA	NA	NA	NA	NA	NA	NA	NA	NA	NA	NA	-2027577
-1971686	-2028372	NA	NA	NA	NA	NA	NA	NA	NA	NA	NA	NA
-2028481	-1961401	-2027520	NA	NA	NA	NA	NA	NA	NA	NA
NA	NA	NA	-2028921	-1957720	-2026944	NA	NA	NA	NA	NA
NA	NA	NA	NA	NA	NA	-2028630	-1954093	-2026858	NA	NA
NA	NA	NA	NA	NA	NA	NA	NA	NA	-2028481	-1950714	-2025088
NA	NA	NA	NA	NA	NA	NA	NA	NA	NA	NA	-2028481	-1948045
-2025226	NA	NA	NA	NA	NA	NA	NA	NA	NA	NA	NA	-2029188
-1941029	-2026804	NA	NA	NA	NA	NA	NA	NA	NA	NA	NA	NA
-2029840	-1937040	-2026664	NA	NA	NA	NA	NA	NA	NA	NA
NA	NA	NA	-2031540	-1936717	-2026605	NA	NA	NA	NA	NA
NA	NA	NA	NA	NA	NA	-2032145	-1933383	-2026789	NA	NA
NA	NA	NA	NA	NA	NA	NA	NA	NA	-2032351	-1932037	-2031937
NA	NA	NA	NA	NA	NA	NA	NA	NA	NA	NA	-2032022	-1931360
NA	NA	NA	NA	NA	NA	NA	NA	NA	NA	NA	NA	-2032642	-1930874
NA	NA	NA	NA	NA	NA	NA	NA	NA	NA	NA	NA	-2041992	-1929346
NA	NA	NA	NA	NA	NA	NA	NA	NA	NA	NA	NA	-2050510	-1929642
NA	NA	NA	NA	NA	NA	NA	NA	NA	NA	NA	NA	-2053643	-1928703
NA	NA	NA	NA	NA	NA	NA	NA	NA	NA	NA	NA	-2054554	-1931541
NA	NA	NA	NA	NA	NA	NA	NA	NA	NA	NA	NA	-2054004	NA
NA	NA	NA	NA	NA	NA	NA	NA	NA	NA	NA	NA	-2054504	NA
NA	NA	NA	NA	NA	NA	NA	NA	NA	NA	NA	NA	-2056099	NA
NA	NA	NA	NA	NA	NA	NA	NA	NA	NA	NA	NA	-2057188	NA
NA	NA	NA	NA	NA	NA	NA	NA	NA	NA	NA	NA	-2058033	NA
NA	NA	NA	NA	NA	NA	NA	NA	NA	NA	NA	NA	-2059971	NA
NA	NA	NA	NA	NA	NA	NA	NA	NA	NA	NA	NA	-2060197	NA
NA	NA	NA	NA	NA	NA	NA	NA	NA	NA	NA	NA	-2060413	NA
NA	NA	NA	NA	NA	NA	NA	NA	NA	NA	NA	NA	-2064231	NA
NA	NA	NA	NA	NA	NA	NA	NA	NA	NA	NA	NA	-2068882	NA
NA	NA	NA	NA	NA	NA	NA	NA	NA	NA	NA	NA	-2070621	NA
NA	NA	NA	NA	NA	NA	NA	NA	NA	NA	NA	NA	-2072579	NA
NA	NA	NA	NA	NA	NA	NA	NA	NA	NA	NA	NA	1256902	1278367
1295016	1322222	1235870	1300193	1326630	1276063	1239689
1266976	1279225	1317431	1319356	1227729	1256294	1278363
1295116	1321813	1235870	1300343	1327178	1275861	1239185
1266642	1279226	1317583	1318958	1227730	1255799	1278477
1295278	1319151	1235918	1300054	1327540	1275060	1238614
1267169	1279203	1317356	1318285	1228400	1255296	1278481
1295314	1317710	1235919	1300040	1327542	1275180	1240573
1266917	1279034	1312460	1317534	1230109	1254798	1277537
1295321	1315997	1235913	1300564	1327546	1275023	1243324
1266026	1279040	1311765	1316452	1232038	1254464	1277546
1296816	1316937	1238645	1300494	1327417	1275373	1251020
1264878	1280459	1310035	1315330	1239694	1253987	1278875
1302712	1321161	1238641	1300552	1327288	1274926	1255339
1264560	1282268	1304100	1314496	1243284	1253569	1279077
1303621	1319707	1238920	1301230	1326774	1274089	1259181
1264119	1283138	1310359	1313127	1250295	1254021	1280794
1303571	1321127	1244226	1300949	1326275	1272685	1264926
1263740	1287549	1317475	1311798	1250290	1254435	1280797
1303568	1319870	1244223	1301572	1327397	1272954	1285544
1263542	1287822	1325707	1311223	1249284	1254964	1280837
1303523	1318853	1244223	1303300	1327256	1278357	1287776
1264927	1287781	1329319	1310960	1250785	1256839	1282240
1305389	1318248	1244979	1304962	1326796	1279337	1294770
1276505	1288789	1332403	1309594	1250785	1256394	1283473
1305861	1317522	1245971	1305445	1325972	1281954	1292624
1283268	1291298	1338000	1306734	1253828	1256713	1283815
1307701	1321789	1247054	1306038	1328546	1282825	1308279
1289602	1295320	1337769	1305605	1257487	1256908	1285485
1306276	1322281	1248038	1307897	1327835	1282070	1312947
1290719	1302808	1337883	1305044	1257488	1257475	1285485
1304945	1322711	1253246	1296140	1327670	1281377	1303558
1292660	1307519	1336886	1304580	1257629	1257114	1286294
1303659	1322091	1260984	1298737	1329011	1281195	1293333
1292890	1307724	1334205	1300249	1257933	1257768	1290792
1303408	1322152	1261361	1302025	1328517	1279036	1277055
1293356	1310836	1332883	1295364	1263674	1258889	1294039
1296792	1329209	1261685	1304759	1327342	1278910	1288712
1295265	1316647	1331070	1290344	1270996	1260287	1296907
1305709	1332661	1267416	1307617	1327747	1279232	1294736
1300332	1317586	1328552	1290495	1275479	1261300	1302567
1315104	1334026	1279269	1311774	1327685	1279077	1302431
1304503	1318011	1324868	1292071	1275126	1263154	1303666
1321818	1334732	1282275	1311335	1327691	1278556	1305107
1308636	1317733	1322770	1292131	1274684	1265215	1305255
1321966	1333969	1285491	1313850	1327511	1277564	1304752
1311159	1319342	1321186	1292091	1274383	1267318	1313004
1322073	1333657	1287835	1321062	1327500	1277346	1304318
1312408	1320352	1318882	1292030	1278927	1270412	1320600
1327304	1332856	1288919	1322917	1327481	1276791	1303396
1313793	1319293	1318007	1291713	1286005	1273415	1328866
1326248	1334361	1293113	1323633	1327136	1280875	1314601
1314567	1317411	1317282	1298325	1293063	1275192	1329697
1326019	1336037	1293785	1324260	1326190	1282669	1315102
1315495	1315344	1316331	1297732	1293351	1275171	1327780
1325043	1334402	1294677	1322874	1328949	1281685	1315118
1314017	1312848	1315451	1297602	1294081	1275088	1327159
1324471	1333813	1296197	1321511	1328770	1281546	1318143
1309566	1308931	1314838	1297946	1300301	1274913	1332978
1324082	1333527	1298731	1324618	1333208	1280599	1328917
1308119	1306618	1312762	1297487	NA	1274642	1332350	1322841
1335286	1301972	1322161	1336149	1281434	1338150	1307370
1305785	1311795	1296908	NA	1274507	1335306	1322687	1335352
1304424	1326510	1339681	1281813	1341011	1305711	1305498
1310168	1296570	NA	1274102	1338643	1322013	1337965	1306947
1330100	1339696	1282598	1343638	1308543	1305361	1308222
1296217	NA	1273668	1337649	1321388	1339084	1311729	1326736
1339922	1282708	1345676	1307709	1306578	1307022	1295886
NA	1272977	1338869	1321085	1339525	1313439	1324149	1340014
1282873	1348312	1304817	1306452	1305491	1292185	NA	1271727
1343842	1321729	1343890	1315874	1328735	1339907	1283410
1349761	1302322	1308412	1303826	1286167	NA	1270110	1343366
1324178	1349130	1321046	1331922	1342463	1284216	1349787
1301905	1307153	1300252	1281985	NA	1268730	1344433	1324851
1351678	1322605	1336606	1344421	1285903	1349787	1301797
1306228	1300465	1271827	NA	1267292	1350679	1323217	1355573
1323326	1337338	1345938	1289303	1349218	1302388	1305125
1300353	1266500	NA	1265904	1350081	1322597	1356544	1324333
1337871	1347417	1292187	1346362	1301217	1308555	1300348
1256786	NA	1264987	1350863	1322114	1357366	1323202	1338441
1353156	1294792	1342332	1297392	1313889	1295629	1254082
NA	1263924	1351823	1316964	1361568	1323292	1345088	1356093
1297468	1340057	1297985	1315146	1296028	1258067	NA	1263146
1350886	1309863	1367392	1325058	1348918	1359124	1299414
1337271	1287756	1312873	1291741	1263832	NA	1262518	1350707
1303580	1368371	1321136	1354137	1364480	1299851	1330748
1273213	1312489	1287522	1270011	NA	1261872	1349828	1300627
1369636	1316948	1359214	1373562	1299914	1327928	1266440
1312084	1287439	1271453	NA	1261325	1348339	1300512	1370768
1318677	1365796	1379458	1299428	1318456	1255106	1310359
1285478	1272788	NA	1261072	1347873	1300274	1371153	1319438
1365876	1386069	1296534	1315367	1255592	1305792	1291041
1273864	NA	1260812	1346526	1295014	1376353	1317612	1366604
1392292	1294666	1313905	1262458	1304309	1291693	1274791
NA	1260631	1345414	1295049	1379672	1316819	1370209	1397277
1292739	1312733	1256701	1304538	1292971	1274150	NA	1260624
1346428	1304642	1382522	1317874	1370010	1401686	1290490
1311258	1260448	1304669	1300093	NA	NA	1260679	1347084
1321711	1380196	1318178	1375227	1405078	1287265	1310249
1272322	1300449	1301778	NA	NA	1260570	1347001	1323818
1381822	1323538	1375365	1405187	1284772	1301386	1275743
1298354	1301644	NA	NA	1260465	1346352	1324636	1379742
1325820	1375142	1412351	1283028	1295559	1275699	1298331
1301313	NA	NA	1260574	1347137	1325259	1377906	1329000
1377713	1412972	1281733	1291187	1280655	1298342	1302729
NA	NA	1260637	1348424	1326375	1377012	1330775	1377502
1412261	1281085	1289513	1285395	1298549	1307042	NA	NA
1261063	1349917	1329877	1376749	1332999	1378433	1413909
1280391	1285369	1286577	1298653	1312210	NA	NA	1261223
1353238	1330783	1377516	1335044	1382502	1413048	1279363
1279145	1285923	1298205	1311986	NA	NA	1261292	1353858
1332324	1379823	1335633	1386286	1415640	1278441	1277377
1286853	1297658	1312923	NA	NA	1261523	1356334	1333435
1382632	1339566	1393727	1420488	1277022	1274502	1289398
1292951	1312627	NA	NA	1261146	1360752	1334685	1385884
1341485	1396600	1420902	1275589	1272040	1284658	1290780
1314877	NA	NA	1261104	1363341	1334173	1390310	1342772
1400770	1420983	1274509	1271367	1275657	1288822	1317127
NA	NA	1261056	1366868	1342063	1394532	1342734	1402110
1417628	1272887	1268790	1269132	1288212	1320906	NA	NA
1260992	1371025	1350432	1398731	1342542	1406283	1417854
1271116	1264285	1265112	1286058	1321269	NA	NA	1260784
1375089	1352394	1404406	1345343	1406059	1417857	1270097
1263540	1264091	1284918	1321269	NA	NA	1260751	1378004
1353828	1406425	1353859	1404721	1428283	1268383	1263106
1263575	1282158	1321333	NA	NA	1261021	1380892	1355977
1410457	1354810	1403423	1432231	1266445	1260518	1261720
1285077	1326855	NA	NA	1259181	1383945	1356482	1417047
1354569	1403125	1432231	1263197	1257294	1261419	1284904
1333452	NA	NA	1263132	1388279	1356182	1418921	1357672
1402777	1435012	1265051	1251164	1260977	1284856	1334272
NA	NA	1266260	1391156	1355901	1418936	1357012	1402374
1443196	1264128	1246629	1262213	1284558	1335109	NA	NA
1271549	1393655	1351703	1421345	1357982	1402346	1443659
1265578	1250841	1263686	1288672	1335614	NA	NA	1277329
1395527	1346693	1421341	1360511	1402086	1445978	1259975
1255831	1264141	1296745	1336191	NA	NA	1282383	1397465
1345740	1426561	1361090	1401570	1450430	1255810	1264623
1264875	1301733	1339607	NA	NA	1283946	1399184	1347662
1435911	1359969	1401697	1450430	1254038	1279407	1264812
1310464	1335472	NA	NA	1285753	1401427	1349049	1435701
1358971	1401813	1452345	1250942	1296335	1264731	1320616
NA	NA	NA	1289397	1407135	1351847	1434928	1357330	1401550
1452175	1250935	1300316	1264565	1323587	NA	NA	NA	1294359
1407880	1355551	1437736	1363813	1401473	1453115	1249491
1302513	1268155	1328795	NA	NA	NA	1297412	1406686	1359635
1439142	1370214	1401192	1453661	1248622	1309393	1271022
1334619	NA	NA	NA	1300296	1404950	1363368	1441739	1382527
1400748	1453552	1252723	1320951	1270511	1334195	NA	NA
NA	1302993	1406667	1365601	1442865	1371401	1400831	1453558
1255759	1309826	1268070	1338453	NA	NA	NA	1306192	1406348
1368930	1441707	1355982	1400923	1451938	1256053	1305286
1268859	NA	NA	NA	NA	1308972	1409737	1371759	1440281
1346945	1400830	1447800	1263990	1299208	1269779	NA	NA
NA	NA	1311588	1413798	1374191	1437273	1334981	1401047
1445779	1263910	1294806	1273748	NA	NA	NA	NA	1315046
1418023	1375652	1438208	1331865	1400880	1447173	1268974
1294131	1275725	NA	NA	NA	NA	1318128	1418799	1371606
1439852	1329363	1400895	1447182	1276850	1294883	1280443
NA	NA	NA	NA	1324426	1419759	1370607	1446863	1329131
1401748	1447185	1278852	1294886	NA	NA	NA	NA	NA	1326466
1423358	1371169	1446483	1331615	1402810	1447165	1280790
1294583	NA	NA	NA	NA	NA	1326771	1415326	1371315	1447479
1331554	1403452	1448025	1280440	1294242	NA	NA	NA	NA
NA	1328174	1409787	1371272	1452763	1331486	1404243	1449716
1281739	1295054	NA	NA	NA	NA	NA	1329972	1409863	1369914
1453411	1331394	1401437	1450173	1281397	1295026	NA	NA
NA	NA	NA	1332676	1406782	1370358	1455779	1331263	1402111
1449873	1281901	1294874	NA	NA	NA	NA	NA	1337525	1407951
1370067	1455280	1330741	1398485	1450618	1281323	1292636
NA	NA	NA	NA	NA	1340672	1407212	1369983	1455354	1330726
1396415	1451104	1281024	1288009	NA	NA	NA	NA	NA	1345631
1404738	1368557	1458296	1330771	1400054	1451205	1280955
1285431	NA	NA	NA	NA	NA	1350411	1405063	1367620	1461375
1330793	1403729	1450201	1283496	1285436	NA	NA	NA	NA
NA	1355250	1405006	1366991	1461294	1330754	1406677	1448421
1284635	1285545	NA	NA	NA	NA	NA	1360495	1403979	1365866
1463170	1330775	1404033	1448078	1283801	1286196	NA	NA
NA	NA	NA	1365606	1405093	1365000	1465472	1330748	1402497
1449357	1283866	NA	NA	NA	NA	NA	NA	1370561	1404982	1363879
1465564	1331336	1404884	1449568	1289313	NA	NA	NA	NA
NA	NA	1374746	1402440	1359600	1468876	1331842	1403876
1450054	1292641	NA	NA	NA	NA	NA	NA	1380328	1401693	1356506
1470677	1332052	1402800	1451351	1293566	NA	NA	NA	NA
NA	NA	1393416	1398890	1355757	1474990	1332107	1402356
1451348	1294804	NA	NA	NA	NA	NA	NA	1400380	1402308	1351589
1477044	1332310	1401631	1455028	1299551	NA	NA	NA	NA
NA	NA	1401728	1401113	1346739	1480272	1332482	1400229
1460612	1300323	NA	NA	NA	NA	NA	NA	1402686	1394428	1346715
1481350	1333723	1407097	1463501	NA	NA	NA	NA	NA	NA	NA
1404279	1390169	1343572	1484317	1336303	1408832	1463872
NA	NA	NA	NA	NA	NA	NA	1411733	1389650	1343553	1496892
1338163	1408549	1467692	NA	NA	NA	NA	NA	NA	NA	1411956
1387282	1342610	1500001	1339349	1409441	1469057	NA	NA
NA	NA	NA	NA	NA	1414513	1384675	1339180	1503695	1340733
1409306	NA	NA	NA	NA	NA	NA	NA	NA	1420404	1384620	1339000
1507396	1340904	1406012	NA	NA	NA	NA	NA	NA	NA	NA	1420407
1382838	1336607	1515094	1340792	1405560	NA	NA	NA	NA
NA	NA	NA	NA	1426074	1376947	1331279	1522624	1340752
1404871	NA	NA	NA	NA	NA	NA	NA	NA	1432030	1376958	1331108
1531939	1339367	1403001	NA	NA	NA	NA	NA	NA	NA	NA	1434898
1373333	1329439	1539321	1336405	1401573	NA	NA	NA	NA
NA	NA	NA	NA	1434893	1370939	1324636	1546957	1334838
1401071	NA	NA	NA	NA	NA	NA	NA	NA	1434898	1370038	1324538
1557624	1333438	1400861	NA	NA	NA	NA	NA	NA	NA	NA	1434890
1369203	1320126	1560374	1330144	1406072	NA	NA	NA	NA
NA	NA	NA	NA	1438592	1357671	1317905	1565030	1327597
1408567	NA	NA	NA	NA	NA	NA	NA	NA	1438630	1357977	1317998
1557600	1326669	1407127	NA	NA	NA	NA	NA	NA	NA	NA	1438627
1353805	1315507	1557084	1326368	1404766	NA	NA	NA	NA
NA	NA	NA	NA	1438726	1349789	1309515	1556811	1326469
1406342	NA	NA	NA	NA	NA	NA	NA	NA	1438718	1348064	1309426
1542129	1327435	1409202	NA	NA	NA	NA	NA	NA	NA	NA	1438890
1345101	1309204	1528770	1327310	1400850	NA	NA	NA	NA
NA	NA	NA	NA	1438627	1339445	1304302	1514045	1326934
1401505	NA	NA	NA	NA	NA	NA	NA	NA	1438628	1339675	1305815
1502077	1325842	1399741	NA	NA	NA	NA	NA	NA	NA	NA	1438648
1336038	1306722	1496904	1323891	1398537	NA	NA	NA	NA
NA	NA	NA	NA	1438481	1333377	1305017	1491877	1321844
1398790	NA	NA	NA	NA	NA	NA	NA	NA	1438558	1334497	1302178
1479145	1321249	1396892	NA	NA	NA	NA	NA	NA	NA	NA	1438609
1336117	1315637	1471119	1319047	1394915	NA	NA	NA	NA
NA	NA	NA	NA	1441120	1335208	1326048	1468767	1316770
1395706	NA	NA	NA	NA	NA	NA	NA	NA	1443418	1336802	1329477
1463921	1315408	1395827	NA	NA	NA	NA	NA	NA	NA	NA	1443424
1336306	1332594	1462484	1313979	1395061	NA	NA	NA	NA
NA	NA	NA	NA	1443376	1334828	1337327	1460254	1312649
1395724	NA	NA	NA	NA	NA	NA	NA	NA	1443297	1337514	1343674
1457449	1310833	1399591	NA	NA	NA	NA	NA	NA	NA	NA	1443160
1340181	1347359	1457433	1308675	1405423	NA	NA	NA	NA
NA	NA	NA	NA	1447288	1338337	1346902	1457432	1306809
1407242	NA	NA	NA	NA	NA	NA	NA	NA	1451378	1344302	1344352
1457464	1305445	1407245	NA	NA	NA	NA	NA	NA	NA	NA	1453884
1348454	1342764	1457345	1304789	1405836	NA	NA	NA	NA
NA	NA	NA	NA	1454390	1354191	1341958	1457234	1303592
1405614	NA	NA	NA	NA	NA	NA	NA	NA	1454339	1361638	1336984
1455616	1302916	1405353	NA	NA	NA	NA	NA	NA	NA	NA	1454355
1365054	1331711	1451891	1302651	1403585	NA	NA	NA	NA
NA	NA	NA	NA	1453764	1368680	1329571	1447408	1301969
1403179	NA	NA	NA	NA	NA	NA	NA	NA	1454153	1370988	1327832
1442708	1301408	1402749	NA	NA	NA	NA	NA	NA	NA	NA	1454487
1372040	1324608	1442281	1302007	1401478	NA	NA	NA	NA
NA	NA	NA	NA	1454577	1370903	1325146	1441328	1301489
1401279	NA	NA	NA	NA	NA	NA	NA	NA	1454884	1370132	1328617
1441359	1301344	1398638	NA	NA	NA	NA	NA	NA	NA	NA	1455029
1370934	1327045	1443156	1300999	1397266	NA	NA	NA	NA
NA	NA	NA	NA	1459558	1368866	1326132	1440690	1300013
1397756	NA	NA	NA	NA	NA	NA	NA	NA	1460400	1368272	1324776
1440461	1299966	1397635	NA	NA	NA	NA	NA	NA	NA	NA	1460981
1366701	1323345	1440461	1299948	1396234	NA	NA	NA	NA
NA	NA	NA	NA	1461736	1365622	1327003	1440457	1299692
1394984	NA	NA	NA	NA	NA	NA	NA	NA	1462182	1365930	1326339
1439408	1299563	1396558	NA	NA	NA	NA	NA	NA	NA	NA	1462239
1365383	1317092	1437821	1299505	1399252	NA	NA	NA	NA
NA	NA	NA	NA	1461240	1363249	1309261	1436250	1299533
1405052	NA	NA	NA	NA	NA	NA	NA	NA	1461240	1363047	1296904
1436806	1299318	1405976	NA	NA	NA	NA	NA	NA	NA	NA	1462731
1359917	1301367	1436573	1299321	1405437	NA	NA	NA	NA
NA	NA	NA	NA	1462648	1356885	1307160	1436114	1299318
1405307	NA	NA	NA	NA	NA	NA	NA	NA	1462651	1354372	1305974
1435615	1299279	NA	NA	NA	NA	NA	NA	NA	NA	NA	1462639
1354391	1301785	1433328	1299175	NA	NA	NA	NA	NA	NA	NA
NA	NA	1461568	1354874	1301609	1432126	1299157	NA	NA
NA	NA	NA	NA	NA	NA	NA	1462239	1353031	1305047	1431669
1299152	NA	NA	NA	NA	NA	NA	NA	NA	NA	1462541	1350770
1304866	1431309	1299142	NA	NA	NA	NA	NA	NA	NA	NA	NA
1460168	1349543	1304243	1431442	1298979	NA	NA	NA	NA
NA	NA	NA	NA	NA	1460180	1347492	1296581	1430456	1298789
NA	NA	NA	NA	NA	NA	NA	NA	NA	1460177	1344477	1290733
1424412	1298807	NA	NA	NA	NA	NA	NA	NA	NA	NA	1461420
1340986	1290683	1421220	1298761	NA	NA	NA	NA	NA	NA	NA
NA	NA	1458845	1340931	1292715	1421173	1298455	NA	NA
NA	NA	NA	NA	NA	NA	NA	1456370	1338997	1287620	1420934
1298452	NA	NA	NA	NA	NA	NA	NA	NA	NA	1456873	1335079
1285873	1421021	1298468	NA	NA	NA	NA	NA	NA	NA	NA	NA
1456885	1332634	1292883	1421588	1298476	NA	NA	NA	NA
NA	NA	NA	NA	NA	1456879	1330322	1294042	1423725	NA	NA
NA	NA	NA	NA	NA	NA	NA	NA	1456675	1328448	1293900	1426195
NA	NA	NA	NA	NA	NA	NA	NA	NA	NA	1455995	1328313	1293554
1426272	NA	NA	NA	NA	NA	NA	NA	NA	NA	NA	1454814	1328366
1293214	1426345	NA	NA	NA	NA	NA	NA	NA	NA	NA	NA	1454817
1324632	1293982	1425657	NA	NA	NA	NA	NA	NA	NA	NA	NA
NA	1454545	1320262	1291242	1426175	NA	NA	NA	NA	NA	NA
NA	NA	NA	NA	1454607	1316716	1290888	NA	NA	NA	NA	NA
NA	NA	NA	NA	NA	NA	1454796	1311930	1287994	NA	NA	NA
NA	NA	NA	NA	NA	NA	NA	NA	1454841	1311596	1287320	NA
NA	NA	NA	NA	NA	NA	NA	NA	NA	NA	1454676	1308888	1287003
NA	NA	NA	NA	NA	NA	NA	NA	NA	NA	NA	1454831	1307864
1281547	NA	NA	NA	NA	NA	NA	NA	NA	NA	NA	NA	1454683
1307012	1283444	NA	NA	NA	NA	NA	NA	NA	NA	NA	NA	NA
1454574	1305996	1283450	NA	NA	NA	NA	NA	NA	NA	NA	NA
NA	NA	1454855	1305309	1283337	NA	NA	NA	NA	NA	NA	NA
NA	NA	NA	NA	1454623	1305404	1283274	NA	NA	NA	NA	NA
NA	NA	NA	NA	NA	NA	1456255	1305571	1283266	NA	NA	NA
NA	NA	NA	NA	NA	NA	NA	NA	1457456	1306956	1279326	NA
NA	NA	NA	NA	NA	NA	NA	NA	NA	NA	1457456	1305929	1278008
NA	NA	NA	NA	NA	NA	NA	NA	NA	NA	NA	1458476	1305406
1279730	NA	NA	NA	NA	NA	NA	NA	NA	NA	NA	NA	1462300
1305907	1280419	NA	NA	NA	NA	NA	NA	NA	NA	NA	NA	NA
1462369	1306129	1281197	NA	NA	NA	NA	NA	NA	NA	NA	NA
NA	NA	1462190	1306102	1282006	NA	NA	NA	NA	NA	NA	NA
NA	NA	NA	NA	1462186	1306411	1276912	NA	NA	NA	NA	NA
NA	NA	NA	NA	NA	NA	1462245	1307703	NA	NA	NA	NA	NA
NA	NA	NA	NA	NA	NA	NA	1461979	1311023	NA	NA	NA	NA
NA	NA	NA	NA	NA	NA	NA	NA	1462591	1316481	NA	NA	NA
NA	NA	NA	NA	NA	NA	NA	NA	NA	1462756	1318349	NA	NA
NA	NA	NA	NA	NA	NA	NA	NA	NA	NA	1461475	1321135	NA
NA	NA	NA	NA	NA	NA	NA	NA	NA	NA	NA	1460627	1327180
NA	NA	NA	NA	NA	NA	NA	NA	NA	NA	NA	NA	1460500	NA
NA	NA	NA	NA	NA	NA	NA	NA	NA	NA	NA	NA	1459530	NA
NA	NA	NA	NA	NA	NA	NA	NA	NA	NA	NA	NA	1454388	NA
NA	NA	NA	NA	NA	NA	NA	NA	NA	NA	NA	NA	1448805	NA
NA	NA	NA	NA	NA	NA	NA	NA	NA	NA	NA	NA	1445437	NA
NA	NA	NA	NA	NA	NA	NA	NA	NA	NA	NA	NA	1439773	NA
NA	NA	NA	NA	NA	NA	NA	NA	NA	NA	NA	NA	1439991	NA
NA	NA	NA	NA	NA	NA	NA	NA	NA	NA	NA	NA	1440137	NA
NA	NA	NA	NA	NA	NA	NA	NA	NA	NA	NA	NA	1434862	NA
NA	NA	NA	NA	NA	NA	NA	NA	NA	NA	NA	NA	1429218	NA
NA	NA	NA	NA	NA	NA	NA	NA	NA	NA	NA	NA	1427754	NA
NA	NA	NA	NA	NA	NA	NA	NA	NA	NA	NA	NA	1427451	NA
NA	NA	NA	NA	NA	NA	NA	NA	NA	NA	NA	NA)	.Dim = c(14L
210L	2L))	uARGOS = structure(c(-2076537	-2049159	-2015163
-2117487	-2209916	-2043683	-2113495	-2066352	-2023239	-2085303
-2112171	-2070841	-2164072	-2104660	-2074018	-2075247	-2057433
-2017679	-2115006	-2215139	-2044809	-2061273	-2065445	-1938366
-2084075	-2158644	-2020738	-2165184	-2109818	NA	-2002650
-2042395	-2018353	-2118248	-2165634	-2045236	-2071231	-2064630
-1913629	-2080792	-2075462	-2013980	-2162922	-2218655	NA
-2049535	-2028008	-2018526	-2117461	-2146744	-2044139	-2070642
-2063739	NA	-2083326	NA	NA	-2165407	NA	NA	-2076242	-2013956
-2017809	-2117652	-2126664	-2046211	-2130757	-2064458	NA
-2083839	NA	NA	-2168252	NA	NA	-2028568	-2014879	-1980249
-2121996	-2131491	-2023886	-2139761	-2053892	NA	-2084890
NA	NA	-2156297	NA	NA	-2023293	-1945276	-1978717	-2131163
-2186606	-2039621	NA	-2039269	NA	-2059606	NA	NA	-2127243
NA	NA	-2015066	-1882471	-1969100	-2118117	-2208689	-2062955
NA	-2036332	NA	-2060041	NA	NA	-2124247	NA	NA	-2019591
-1883704	-1893521	-2139316	NA	-2005708	NA	NA	NA	-1941375
NA	NA	-2062713	NA	NA	-2067589	NA	-1889285	-2145627	NA
-2005983	NA	NA	NA	-2037229	NA	NA	-1981489	NA	NA	NA
NA	-1886550	-2065715	NA	-2004814	NA	NA	NA	NA	NA	NA
NA	NA	NA	NA	NA	-1899039	NA	NA	NA	NA	NA	NA	NA	NA
NA	NA	NA	NA	1250523	1283031	1329180	1287683	1302517
1318502	1279230	1295867	1262475	1269539	1276194	1254708
1318722	1359025	1288079	1253284	1303455	1318460	1282234
1299588	1316695	1351255	1294644	1132995	1272233	1257311
1316108	1320921	1357140	NA	1374852	1309835	1319179	1284290
1283861	1318310	1465465	1294004	1026714	1278199	1307840
1296158	1317080	1281079	NA	1377690	1394002	1319874	1286405
1276252	1326911	1470035	1293047	NA	1275584	NA	NA	1318243
NA	NA	1367232	1444791	1320780	1296026	1287528	1324781
1486005	1290287	NA	1273230	NA	NA	1308042	NA	NA	1371989
1444348	1347694	1294095	1293757	1300419	1478420	1282043
NA	1277727	NA	NA	1317802	NA	NA	1376937	1404875	1347626
1311141	1266827	1290097	NA	1331342	NA	1294155	NA	NA
1330930	NA	NA	1338364	1433328	1393687	1279906	1277143
1271357	NA	1177598	NA	1354847	NA	NA	1331650	NA	NA	1336501
1350824	1533976	1270524	NA	1247558	NA	NA	NA	1338769
NA	NA	1303168	NA	NA	1348169	NA	1557082	1290464	NA	1248022
NA	NA	NA	1317404	NA	NA	1357303	NA	NA	NA	NA	1560606
1324089	NA	1241055	NA	NA	NA	NA	NA	NA	NA	NA	NA	NA
NA	1533397	NA	NA	NA	NA	NA	NA	NA	NA	NA	NA	NA	NA)	.Dim = c(15L
12L	2L))	SigmaARGOSinverse = structure(c(3.78707674849225e-05
2.98805531255709e-05	3.83872437999394e-07	0.000260235956480687
4.98527041867965e-06	7.80762121266812e-05	4.60696391922063e-05
3.5235288689533e-06	8.39832265149942e-08	0.00118600763270927
8.54620404243373e-06	8.78189425619939e-08	4.74297166057015e-05
2.08837506597028e-06	1.74401790652791e-06	2.99558809071586e-05
-2.1836763137624e-05	5.53058295816662e-07	6.55418501764354e-05
2.04451791208448e-06	-4.84998639081483e-05	-0.000414792517049797
1.54442615019739e-05	3.62012996848587e-07	-0.000390862455505812
1.51475348850395e-06	6.99394765408821e-08	-4.18223638361517e-05
2.03046171472003e-07	-6.69149950686839e-06	2.99558809071586e-05
-2.1836763137624e-05	5.53058295816662e-07	6.55418501764354e-05
2.04451791208448e-06	-4.84998639081483e-05	-0.000414792517049797
1.54442615019739e-05	3.62012996848587e-07	-0.000390862455505812
1.51475348850395e-06	6.99394765408821e-08	-4.18223638361517e-05
2.03046171472003e-07	-6.69149950686839e-06	2.41154849752187e-05
0.000262200990517128	7.98188818825601e-07	1.77354829405538e-05
8.4145535330403e-07	4.07608448801276e-05	0.0037346489882743
8.4882338266279e-05	1.80483728370926e-06	0.000129869321077399
1.7465182374384e-05	5.57038042563554e-08	4.18712648928793e-05
2.87496180143265e-08	2.70347235082147e-05	2.19095264909589e-05
8.10154911026087e-05	0.00214907283238968	2.65710761371358e-06
2.80914302253926e-07	8.90974912250808e-08	1.13601470973476e-07
0.00111236118724955	3.18381903368284e-05	8.52938063514517e-06
0.00010476587273293	0.000720391752925187	3.08709643031441e-06
4.24196176536374e-05	NA	6.09734623553386e-05	-0.000199959348223197
-0.00150163846668451	-3.02686906607825e-06	8.39160222996123e-07
2.92382288448399e-06	-1.10850633002756e-06	0.00221922819915191
8.03225775687897e-06	-4.4483073912037e-06	0.000204490034142585
-0.000365060389625875	-9.04192374504279e-06	-1.50044985869851e-06
NA	6.09734623553386e-05	-0.000199959348223197	-0.00150163846668451
-3.02686906607825e-06	8.39160222996123e-07	2.92382288448399e-06
-1.10850633002756e-06	0.00221922819915191	8.03225775687897e-06
-4.4483073912037e-06	0.000204490034142585	-0.000365060389625875
-9.04192374504279e-06	-1.50044985869851e-06	NA	0.0001836505059089
0.000493532059260371	0.00105435360877124	3.99070377171803e-06
2.50690887617183e-06	0.000132131733356472	1.08559881113177e-05
0.00442788285461094	2.11937244572363e-06	2.53418802163325e-05
0.000399139424893195	0.000184995310265039	3.72612947955771e-05
1.11707834140635e-07	NA	0.000185796048640828	1.2586802093881e-06
0.00105562430562001	0.00136057202701002	0.0106101679990136
0.000164855076213729	3.86274959782024e-05	4.1989192110126e-05
0.000227003830721384	4.51993581056321e-06	6.38196917877673e-11
0.000689395664785502	5.1097360537819e-05	6.7333381737017e-06
NA	-0.000748349634138429	-4.1073557241091e-07	-0.000523122532028861
-0.00127218299357366	-0.00360394646149556	-0.000205120051943668
-1.95471941333157e-05	-3.78908513340417e-05	9.07383253265405e-05
6.51937845623276e-06	-5.53087764803919e-11	-0.00023416675894354
-4.70503601583058e-05	2.011506894919e-05	NA	-0.000748349634138429
-4.1073557241091e-07	-0.000523122532028861	-0.00127218299357366
-0.00360394646149556	-0.000205120051943668	-1.95471941333157e-05
-3.78908513340417e-05	9.07383253265405e-05	6.51937845623276e-06
-5.53087764803919e-11	-0.00023416675894354	-4.70503601583058e-05
2.011506894919e-05	NA	0.00301420398092841	1.88974240519013e-07
0.000259555735795494	0.00119149101171026	0.00122417053422717
0.000255228101022553	9.95964128794164e-06	3.42508223157686e-05
4.3096007134884e-05	9.40384281937898e-06	5.44993959965255e-11
7.95396002563814e-05	4.48440756676614e-05	6.00914849350125e-05
NA	1.19458757695058e-07	0.000661855244717615	0.00319599058765846
7.67769408741002e-06	0.000468144200516946	3.97127966406404e-07
5.35318868984926e-07	0.000264900651518859	NA	1.88846112420699e-07
NA	NA	0.000274060137043611	NA	NA	1.69078417965364e-07	0.000527118377943921
-0.000113194680762092	-7.47440775564781e-05	0.000490463300829679
-4.67972603120829e-07	3.97797287646501e-06	0.000218743715431859
NA	-3.34265923246251e-08	NA	NA	-4.99234069480156e-05	NA
NA	1.69078417965364e-07	0.000527118377943921	-0.000113194680762092
-7.47440775564781e-05	0.000490463300829679	-4.67972603120829e-07
3.97797287646501e-06	0.000218743715431859	NA	-3.34265923246251e-08
NA	NA	-4.99234069480156e-05	NA	NA	2.39339670712428e-07
0.000419810544808865	4.26090874514545e-06	0.000732012556629511
0.000524613775708577	6.03310147382562e-07	8.19889623491644e-05
0.000180638151881523	NA	7.94885333354086e-09	NA	NA	1.79242431665927e-05
NA	NA	2.25830028393535e-07	0.000294789983096349	2.87108755498527e-06
9.4185335808525e-07	7.09022070083405e-06	1.37218142440611e-06
2.9446934093654e-06	0.000481891591693571	NA	2.47087838630367e-07
NA	NA	9.67225390826179e-05	NA	NA	3.77011203029387e-07	-9.99238722159085e-05
-1.42613872257028e-06	-6.58750986953511e-07	-6.51793569394062e-06
3.41339407567975e-07	-8.76294942868935e-06	-0.000163683499533451
NA	-1.93230629786913e-06	NA	NA	5.67941270586424e-05	NA
NA	3.77011203029387e-07	-9.99238722159085e-05	-1.42613872257028e-06
-6.58750986953511e-07	-6.51793569394062e-06	3.41339407567975e-07
-8.76294942868935e-06	-0.000163683499533451	NA	-1.93230629786913e-06
NA	NA	5.67941270586424e-05	NA	NA	7.89083871761065e-07	3.45515968410321e-05
7.79516898452175e-07	4.61613017287467e-07	5.99185815366478e-06
1.09248386197446e-07	6.97310435520858e-05	5.5599767421906e-05
NA	1.89728098277563e-05	NA	NA	3.33548891333422e-05	NA	NA
6.54533059850421e-05	5.25039197896691e-08	7.27056059736267e-06
1.01445060630647e-05	5.51116867564942e-06	0.000136463324755342
0.00020854084771458	0.000761673451997435	NA	0.000106425279778672
NA	NA	0.0010655915749787	NA	NA	6.93296570369896e-05	1.02831597203787e-07
1.77498722060479e-06	-4.08518713773464e-05	-2.5042453983415e-06
5.5993804639579e-05	-0.00202098427850188	7.43677669206197e-05
NA	-3.76638989446172e-06	NA	NA	0.000269569871737633	NA
NA	6.93296570369896e-05	1.02831597203787e-07	1.77498722060479e-06
-4.08518713773464e-05	-2.5042453983415e-06	5.5993804639579e-05
-0.00202098427850188	7.43677669206197e-05	NA	-3.76638989446172e-06
NA	NA	0.000269569871737633	NA	NA	7.3435587787651e-05	3.25279691483985e-07
7.03226285535388e-07	0.000164545272471544	1.9730585906921e-06
2.29754605200887e-05	0.0197936292911739	7.31426291769892e-06
NA	2.25073836322905e-07	NA	NA	6.82010317982169e-05	NA	NA
1.56563490430912e-06	2.19357703560484e-06	9.52871106670529e-06
9.03181716886013e-06	1.32114905751767e-06	0.000181467403242597
NA	3.8118578143301e-06	NA	1.52380906699365e-05	NA	NA	4.52950210381803e-06
NA	NA	-2.69336793264132e-06	-2.14815977890211e-05	-1.18561628412064e-05
4.68920424515081e-05	-9.77592912880258e-07	4.4200299645401e-05
NA	1.97896077986158e-05	NA	4.55216135371716e-05	NA	NA	8.84013419585893e-06
NA	NA	-2.69336793264132e-06	-2.14815977890211e-05	-1.18561628412064e-05
4.68920424515081e-05	-9.77592912880258e-07	4.4200299645401e-05
NA	1.97896077986158e-05	NA	4.55216135371716e-05	NA	NA	8.84013419585893e-06
NA	NA	4.63357260837115e-06	0.000210368869184176	1.47523705209261e-05
0.000243461705240053	7.23973809377458e-07	1.07733779896871e-05
NA	0.000102747099246816	NA	0.000135990793137103	NA	NA	1.72553139788061e-05
NA	NA	0.000143511967551691	1.25557840718637e-06	1.9551786209777e-07
8.64944301972285e-08	4.2548339111002e-06	8.62571960005039e-06
NA	5.51676651678477e-07	NA	0.000145587009121758	NA	NA	9.69597528059799e-06
NA	NA	-0.00140359487627227	1.73859128053826e-06	-1.91355367581797e-06
9.12036568042969e-08	1.05839497355343e-06	-7.763819439332e-05
NA	-1.36153751048999e-06	NA	-4.92757404185686e-05	NA	NA
2.81244435767255e-05	NA	NA	-0.00140359487627227	1.73859128053826e-06
-1.91355367581797e-06	9.12036568042969e-08	1.05839497355343e-06
-7.763819439332e-05	NA	-1.36153751048999e-06	NA	-4.92757404185686e-05
NA	NA	2.81244435767255e-05	NA	NA	0.0137455622571048	2.55802130070622e-06
1.87395106980948e-05	9.69951786669911e-08	3.38843111507526e-07
0.000761007081473294	NA	3.36053148260375e-06	NA	1.72549210662005e-05
NA	NA	8.16154600377197e-05	NA	NA	2.81594908004925e-07	1.06922830768828e-06
3.11558305728171e-05	2.22787543292974e-06	NA	0.000301232875174825
NA	NA	NA	9.81317461636881e-06	NA	NA	5.47478177088559e-06
NA	NA	5.0556668650893e-07	-3.63175596686104e-07	-2.91540609663407e-05
-1.66508433977527e-05	NA	7.6008909784023e-05	NA	NA	NA	-1.62205237431097e-05
NA	NA	-2.0492800179865e-05	NA	NA	5.0556668650893e-07	-3.63175596686104e-07
-2.91540609663407e-05	-1.66508433977527e-05	NA	7.6008909784023e-05
NA	NA	NA	-1.62205237431097e-05	NA	NA	-2.0492800179865e-05
NA	NA	1.03691033886374e-06	1.23385946768876e-07	2.72810749337301e-05
0.000163588972633011	NA	2.00049793147559e-05	NA	NA	NA	2.75364345211793e-05
NA	NA	7.67080534848343e-05	NA	NA	0.0025461526503937	NA
0.000943330913791063	1.42651158695258e-05	NA	7.65928166829345e-06
NA	NA	NA	2.92696815413357e-07	NA	NA	1.17006985560919e-05
NA	NA	-0.00129026935769148	NA	-4.17438594697066e-05	-4.85669082227607e-05
NA	-1.19742911008118e-05	NA	NA	NA	-1.43801488916903e-06
NA	NA	-0.00011458066077013	NA	NA	-0.00129026935769148	NA
-4.17438594697066e-05	-4.85669082227607e-05	NA	-1.19742911008118e-05
NA	NA	NA	-1.43801488916903e-06	NA	NA	-0.00011458066077013
NA	NA	0.000653847585773096	NA	2.58328924635643e-06	0.000183084395781185
NA	2.07429204407897e-05	NA	NA	NA	1.4228306848097e-05	NA
NA	0.00112208656299067	NA	NA	NA	NA	1.70719007542807e-06
7.16864358473631e-05	NA	0.000100563863322888	NA	NA	NA	NA
NA	NA	NA	NA	NA	NA	NA	9.00699263052139e-07	-3.63088345381948e-05
NA	-0.000404573024798969	NA	NA	NA	NA	NA	NA	NA	NA	NA
NA	NA	9.00699263052139e-07	-3.63088345381948e-05	NA	-0.000404573024798969
NA	NA	NA	NA	NA	NA	NA	NA	NA	NA	NA	6.60004962491502e-07
1.84360109825681e-05	NA	0.0016296586878943	NA	NA	NA	NA
NA	NA	NA	NA	NA	NA	NA	1.06937859330826e-05	NA	NA	NA
NA	NA	NA	NA	NA	NA	NA	NA	NA	NA	NA	0.00024557685085348
NA	NA	NA	NA	NA	NA	NA	NA	NA	NA	NA	NA	NA	NA	0.00024557685085348
NA	NA	NA	NA	NA	NA	NA	NA	NA	NA	NA	NA	NA	NA	0.00616305265717363
NA	NA	NA	NA	NA	NA	NA	NA	NA	NA	NA	NA)	.Dim = c(15L
2L	2L	12L))	aGroupSize = c(1	1	1)	dependents = c(2	1
2	2	2	2	1	NA	NA	NA	NA	NA	NA	NA	NA	NA	NA	NA	NA
NA	NA	NA	NA	NA	NA	NA	NA	NA	NA	NA	NA	NA	NA	NA	NA
NA	NA	NA	NA	NA	NA	NA	NA	NA	NA	NA	NA	NA	NA	NA	NA
NA	NA	NA	NA	NA	NA	NA	NA	NA	NA	NA	NA	NA	NA	NA	NA
NA	NA	NA	NA	NA	NA	NA	NA	NA	NA	NA	NA	NA	NA	NA	NA
NA	NA	NA	NA	NA	NA	NA	NA	NA	NA	NA	NA	NA	NA	NA	NA
NA	NA	NA	NA	NA	NA	NA	NA	NA	NA	NA	NA	NA	NA	NA	NA
NA	NA	NA	NA	NA	NA	NA	NA	NA	NA	NA	NA	NA	NA	NA	NA
NA	NA	NA	NA	NA	NA	NA	NA	NA	NA	NA	NA	NA	NA	NA	NA
NA	NA	NA	NA	NA	NA	NA	NA	NA	NA	NA	NA	NA	NA	NA	NA
NA	NA	NA	NA	NA	NA	NA	NA	NA	NA	NA	NA	NA	NA	NA	NA
NA	NA	NA	NA	NA	NA	NA	NA	NA	NA	NA	NA	NA	NA	NA	NA
NA	NA	NA	NA	NA	NA	NA	NA	NA	NA	NA	NA	NA	NA	NA	NA
NA	NA	NA	NA	NA	NA	NA	NA	NA	NA	NA	NA	NA	NA	NA	NA
NA	NA	NA	NA	NA	NA	NA	NA	NA	NA	NA	NA	NA	NA	NA	NA
NA	NA	NA	NA	NA	NA	NA	NA	NA	NA	NA	NA	NA	NA	NA	NA
NA	NA	NA	NA	NA	NA	NA	NA	NA	NA	NA	NA	NA	NA	NA	NA
NA	NA	NA	NA	NA	NA	NA	NA	NA	NA	NA	NA	NA	NA	NA	NA
NA	NA	NA	NA	NA	NA	NA	NA	NA	NA	NA	NA	NA	NA	NA	NA
NA	NA	NA	NA	NA	NA	NA	NA	NA	NA)	xAdd = 2401	yAdd = 949
HabCovX = structure(c(0	0	0	0	0	0	0	0	0	0	0	0
0	0	0	0	0	0	0	0	0	0	0	0	0	0	0	0	0	0	0
0	0	0	0	0	0	0	0	0	0	0	0	0	0	0	0	0	0	0
0	0	0	0	0	0	0	0	0	0	0	0	0	0	0	0	0	0	0
0	0	0	0	0	0	0	0	0	0	0	0	0	0	0	0	0	0	0
0	0	0	0	0	0	0	0	0	0	0	0	0	0	0	0	0	0	0
0	0	0	0	0	0	0	0	0	0	0	0	0	0	0	0	0	0	0
0	0	0	0	0	0	0	0	0	0	0	0	0	0	0	0	0	0	0
0	0	0	0	0	0	0	0	0	0	0	0	0	0	0	0	0	0	0
0	0	0	0	0	0	0	0	0	0	0	0	0	0	0	0	0	0	0
0	0	0	0	0	0	0	0	0	0	0	0	0	0	0	0	0	0	0
0	0	0	0	0	0	0	0	0	0	0	0	0	0	0	0	0	0	0
0	0	0	0	0	0	0	0	0	0	0	0	0	0	0	0	0	0	0
0	0	0	0	0	0	0	0	0	0	0	0	0	0	0	0	0	0	0
0	0	0	0	0	0	0	0	0	0	0	0	0	0	0	0	0	0	0
0	0	0	0	0	0	0	0	0	0	0	0	0	0	0	0	0	0	0
0	0	0	0	0	0	0	0	0	0	0	0	0	0	0	0	0	0	0
0	0	0	0	0	0	0	0	0	0	0	0	0	0	0	0	0	0	0
0	0	0	0	0	0	0	0	0	0	0	0	0	0	0	0	0	0	0
0	0	0	0	0	0	0	0	0	0	0	0	0	0	0	0	0	0	0
0	0	0	0	0	0	0	0	0	0	0	0	0	0	0	0	0	0	0
0	0	0	0	0	0	0	0	0	0	0	0	0	0	0	0	0	0	0
0	0	0	0	0	0	0	0	0	0	0	0	0	0	0	0	0	0	0
0	0	0	0	0	0	0	0	0	0	0	0	0	0	0	0	0	0	0
0	0	0	0	0	0	0	0	0	0	0	0	0	0	0	0	0	0	0
0	0	0	0	0	0	0	0	0	0	0	0	0	0	0	0	0	0	0
0	0	0	0	0	0	0	0	0	0	0	0	0	0	0	0	0	0	0
0	0	0	0	0	0	0	0	0	0	0	0	0	0	0	0	0	0	0
0	0	0	0	0	0	0	0	0	0	0	0	0	0	0	0	0	0	0
0	0	0	0	0	0	0	0	0	0	0	0	0	0	0	0	0	0	0
0	0	0	0	0	0	0	0	0	0	0	0	0	0	0	0	0	0	0
0	0	0	0	0	0	0	0	0	0	0	0	0	0	0	0	0	0	0
0	-0.349826672245559	-0.346985605063135	-0.344127511743883
-0.341252397892921	-0.338360271990985	-0.335451145443484
-0.332525032628891	-0.329581950946849	-0.326621920865751
-0.323644965969898	-0.320651113005907	-0.317640391928679
-0.31461283594656	-0.31156848156591	-0.308507368634762
-0.30542954038581	-0.302335043478365	-0.299223928039511
-0.29609624770429	-0.292952059654703	-0.28979142465782
-0.28661440710253	-0.283421075035333	-0.280211500194772
-0.276985758044475	-0.273743927804904	-0.27048609248384
-0.26721233890513	-0.263922757736081	-0.260617443513274
-0.257296494666692	-0.253960013542069	-0.250608106421822
-0.247240883543808	-0.243858459118511	-0.240460951344185
-0.237048482420104	-0.233621178557905	-0.23017916999073
-0.226722590980398	-0.223251579822396	-0.219766278848829
-0.216266834428866	-0.212753396967219	-0.209226120900176
-0.205685164689395	-0.202130690813167	-0.198562865755524
-0.19498185999266	-0.191387847977068	-0.187781008119108
-0.184161522766113	-0.180529578178884	-0.176885364505725
-0.17322907575388	-0.169560909758304	-0.165881068147945
-0.162189756309372	-0.158487183347839	-0.154773562045599
-0.151049108817878	-0.147314043665877	-0.143568590127478
-0.139812975225244	-0.136047429411774	-0.132272186512581
-0.128487483666488	-0.124693561263306	-0.120890662879085
-0.117079035209126	-0.113258927998194	-0.109430593968591
-0.105594288745766	-0.1017502707816	-0.0978988012755223
-0.0940401440932181	-0.0901745656832816	-0.0863023349918468
-0.0824237233749402	-0.0785390045090172	-0.0746484542994098
-0.0707523507870293	-0.0668509740532173	-0.062944606122897
-0.0590335308660614	-0.0551180338975835	-0.0511984024757333
-0.0472749253991224	-0.0433478929023738	-0.0394175965505402
-0.0354843291323335	-0.0315483845524223	-0.0276100577225544
-0.0236696444518905	-0.0197274413366724	-0.0157837456489403
-0.01183885522494	-0.00789306835279121	-0.0039466836598894
-0.000986688187399537	-4.8090179058847e-17	-4.8090179058847e-17
-4.8090179058847e-17	-4.8090179058847e-17	-4.8090179058847e-17
-4.8090179058847e-17	-4.8090179058847e-17	-4.8090179058847e-17
-4.8090179058847e-17	-4.8090179058847e-17	-4.8090179058847e-17
-4.8090179058847e-17	-4.8090179058847e-17	-4.8090179058847e-17
-4.8090179058847e-17	-4.8090179058847e-17	-4.8090179058847e-17
-4.8090179058847e-17	-4.8090179058847e-17	-4.8090179058847e-17
-4.8090179058847e-17	-4.8090179058847e-17	-4.8090179058847e-17
-4.8090179058847e-17	0.000986688187402595	0.00394668365989211
0.00789306835280278	0.011838855224957	0.0157837456489514
0.0197274413366785	0.0236696444518936	0.0276100577225517
0.031548384552425	0.0354843291323278	0.0394175965505347
0.043347892902374	0.047274925399114	0.051198402475728
0.0551180338975837	0.0590335308660504	0.0629446061229114
0.066850974053218	0.0707523507870404	0.0746484542994125
0.0785390045090227	0.0824237233749488	0.0863023349918445
0.0901745656832758	0.0940401440932017	0.0978988012755193
0.101750270781612	0.105594288745772	0.109430593968591
0.113258927998194	0.117079035209112	0.12089066287908	0.124693561263296
0.128487483666493	0.132272186512583	0.136047429411777
0.13981297522525	0.143568590127476	0.147314043665872	0.151049108817876
0.154773562045598	0.158487183347831	0.16218975630938	0.165881068147937
0.169560909758307	0.173229075753875	0.176885364505734
0.180529578178885	0.184161522766118	0.187781008119116
0.191387847977068	0.194981859992665	0.19856286575553	0.202130690813172
0.205685164689392	0.209226120900181	0.212753396967219
0.21626683442888	0.219766278848824	0.223251579822412	0.226722590980398
0.230179169990727	0.233621178557897	0.237048482420104
0.240460951344194	0.243858459118514	0.247240883543814
0.250608106421824	0.253960013542078	0.257296494666694
0.26061744351329	0.263922757736081	0.267212338905134	0.270486092483845
0.2737439278049	0.276985758044475	0.280211500194778	0.283421075035327
0.286614407102546	0.289791424657823	0.292952059654713
0.296096247704295	0.294561278883098	-0.041896052571421
-0.554650760784761	-0.696516035285788	-0.695728381972519
-0.69493085677236	-0.694123305627082	-0.693305571724315
-0.692477495445506	-0.691638914313027	-0.69078966293626
-0.689929572956898	-0.689058472993212	-0.688176188583382
-0.687282542127977	-0.686377352831389	-0.685460436642387
-0.684531606193669	-0.683590670740479	-0.682637436098266
-0.68167170457941	-0.680693274928935	-0.679701942259297
-0.678697497984236	-0.677679729751674	-0.676648421375612
-0.675603352767225	-0.674544299864903	-0.673471034563421
-0.672383324642239	-0.671280933692921	-0.670163621045651
-0.669031141694882	-0.667883246224262	-0.666719680730679
-0.665540186747522	-0.664344501167348	-0.663132356163565
-0.661903479111803	-0.660657592510419	-0.659394413900379
-0.658113655784919	-0.656815025548363	-0.655498225374772
-0.654162952166173	-0.65280889746038	-0.651435747348894
-0.650043182394294	-0.648630877547938	-0.647198502067371
-0.64574571943425	-0.644272187272109	-0.642777557264842
-0.641261475075399	-0.639723580265254	-0.638163506214514
-0.636580880042976	-0.634975322532182	-0.633346448048741
-0.631693864468934	-0.630017173104919	-0.628315968632785
-0.626589839022416	-0.624838365469618	-0.623061122330732
-0.621257677059716	-0.619427590148353	-0.617570415069505
-0.615685698223926	-0.613772978890779	-0.61183178918233
-0.609861654003011	-0.607862091013277	-0.605832610598712
-0.603772715844453	-0.601681902515744	-0.599559659044866
-0.597405466524707	-0.59521879870976	-0.59299912202483
-0.590745895582008	-0.588458571206433	-0.58613659347139
-0.58377939974334	-0.581386420237412	-0.578957078084126
-0.576490789407769	-0.573986963417233	-0.571445002510034
-0.568864302390031	-0.566244252199867	-0.563584234668571
-0.560883626275441	-0.558141797430595	-0.555358112673509
-0.552531930889862	-0.549662605548116	-0.546749484956111
-0.543791912539136	-0.540789227139974	-0.537740763342169
-0.534645851817156	-0.531503819696525	-0.5283139909702
-0.52507568691138	-0.521788226529717	-0.518450927052993
-0.515063104438898	-0.511624073917446	-0.508133150565358
-0.504589649912852	-0.500992888584267	-0.497342184973096
-0.493636859952251	-0.489876237620668	-0.486059646086646
-0.482186418288902	-0.478255892855868	-0.474267415003825
-0.47022033747443	-0.466114021511935	-0.461947837880654
-0.457721167922541	-0.453433404655343	-0.44908395391106
-0.444672235514674	-0.440197684502763	-0.435659752381645
-0.431057908424281	-0.42639164100524	-0.421660458972668
-0.416863893056043	-0.41200149730841	-0.407072850581235
-0.40207755803019	-0.397015252649728	-0.391885596833948
-0.386688283961186	-0.381423039999541	-0.376089625129852
-0.370687835382962	-0.365217504287337	-0.359678504523046
-0.40142110536998	-0.536621149177603	-0.663149938610592
-0.701021925006982	-0.699534257971228	-0.698009250213089
-0.696445727103299	-0.694842471388158	-0.693198221540517
-0.691511670050859	-0.689781461657211	-0.688006191512876
-0.686184403290948	-0.684314587224721	-0.682395178083614
-0.680424553083991	-0.678401029734979	-0.676322863619489
-0.674188246110897	-0.671995302026712	-0.669742087220459
-0.667426586114089	-0.665046709173513	-0.662600290330783
-0.660085084357185	-0.65749876419232	-0.654838918235564
-0.652103047607109	-0.649288563387439	-0.646392783845103
-0.643412931664753	-0.640346131188801	-0.637189405688165
-0.63393967467982	-0.630593751311141	-0.627148339833702
-0.62360003319216	-0.619945310756867	-0.616180536232367
-0.61230195577766	-0.608305696378087	-0.604187764513051
-0.599944045168473	-0.595570301247711	-0.591062173440156
-0.586415180611998	-0.581624720789805	-0.57668607281329
-0.57159439874029	-0.566344747093006	-0.560932057041374
-0.555351163625683	-0.549596804126832	-0.543663625698955
-0.537546194384239	-0.531239005635142	-0.524736496472996
-0.518033059415075	-0.511123058303518	-0.504000846169522
-0.496660785263399	-0.489097269376617	-0.501765256490253
-0.542128764509438	-0.610580789692813	-0.6909414288709
-0.744781348256237	-0.774062247511326	-0.785398163397446
-0.785398163397446	-0.78539816339745	-0.78539816339745
-0.785398163397448	-0.785398163397448	-0.785398163397448
-0.785398163397448	-0.785398163397448	-0.785398163397448
-0.785398163397448	-0.785398163397448	-0.785398163397448
-0.785398163397448	-0.785398163397448	-0.785398163397448
-0.785398163397448	-0.785398163397448	-0.785398163397448
-0.785398163397448	-0.785398163397448	-0.785398163397448
-0.785398163397448	-0.785398163397448	-0.785398163397448
-0.785398163397448	-0.785398163397448	-0.785398163397449
-0.785398163397448	-0.785398163397447	-0.785398163397449
-0.785398163397448	-0.785398163397448	-0.785398163397448
-0.785398163397448	-0.785398163397448	-0.785398163397448
-0.785398163397448	-0.785398163397448	-0.785398163397448
-0.785398163397448	-0.785398163397448	-0.785398163397448
-0.785398163397448	-0.785398163397449	-0.785398163397448
-0.785398163397448	-0.785398163397448	-0.785398163397448
-0.785398163397448	-0.785398163397448	-0.785398163397449
-0.785398163397448	-0.785398163397448	-0.785398163397448
-0.785398163397448	-0.785398163397448	-0.463647609000806
0	0	0	0	0	0	0	0	0	0	0	0	0	0	0	0	0	0	0
0	0	0	0	0	0	0	0	0	0	0	0	0	0	0	0	0	0	0
0	0	0	0	0	0	0	0	0	0	0	0	0	0	0	0	0	0	0
0	0	0	0	0	0	0	0	0	0	0	0	0	0	0	0	0	0	0
0	0	0	0	0	0	0	0	0	0	0	0	0	0	0	0	0	0	0
0	0	0	0	0	0	0	0	0	0	0	0	0	0	0	0	0	0	0
0	0	0	0	0	0	0	0	0	0	0	0	-0.351240820903274	-0.348393919043668
-0.345529816890493	-0.342648518714916	-0.339750031697771
-0.336834365979913	-0.333901534712071	-0.330951554104417
-0.327984443475605	-0.325000225301348	-0.321998925262337
-0.31898057229162	-0.315945198621296	-0.312892839828462
-0.309823534880471	-0.306737326179282	-0.30363425960492
-0.300514384558125	-0.297377754001907	-0.294224424502066
-0.291054456266742	-0.287867913184513	-0.284664862861698
-0.281445376658055	-0.278209529721323	-0.274957401020284
-0.271689073376538	-0.268404633494593	-0.265104171990622
-0.261787783419312	-0.258455566299477	-0.255107623137469
-0.25174406044927	-0.24836498878041	-0.244970522724181
-0.241560780937912	-0.238135886157144	-0.23469596520798
-0.231241149017127	-0.227771572619883	-0.224287375166065
-0.220788699923494	-0.217275694279393	-0.213748509739356
-0.210207301924053	-0.206652230563443	-0.20308345948864
-0.199501156621268	-0.195905493960392	-0.192296647566737
-0.188674797544602	-0.185040128020973	-0.181392827122216
-0.177733086947919	-0.174061103542326	-0.170377076862977
-0.166681210746674	-0.162973712872791	-0.159254794723947
-0.155524671543829	-0.151783562292601	-0.148031689599245
-0.144269279711615	-0.14049656244349	-0.136713771119098
-0.13292114251516	-0.129118916799983	-0.125307337470094
-0.121486651284432	-0.117657108195805	-0.113818961279899
-0.109972466661813	-0.106117883440161	-0.102255473608702
-0.0983855019758221	-0.094508236081415	-0.0906239461117904
-0.0867329048122056	-0.0828353873974326	-0.0789316714600879
-0.0750220368771043	-0.071106765714127	-0.0671861421281315
-0.0632604522683401	-0.0593299841752321	-0.0553950276780916
-0.0514558742908784	-0.0475128171067556	-0.0435661506911483
-0.0396161709735401	-0.0356631751381233	-0.0317074615132645
-0.0277493294600048	-0.0237890792596239	-0.019827012000451
-0.0158634294638959	-0.0118986340098699	-0.00793292846167098
-0.00396661599058889	-0.00099167153311324	-4.8090179058847e-17
-4.8090179058847e-17	-4.8090179058847e-17	-4.8090179058847e-17
-4.8090179058847e-17	-4.8090179058847e-17	-4.8090179058847e-17
-4.8090179058847e-17	-4.8090179058847e-17	-4.8090179058847e-17
-4.8090179058847e-17	-4.8090179058847e-17	-4.8090179058847e-17
-4.8090179058847e-17	-4.8090179058847e-17	-4.8090179058847e-17
-4.8090179058847e-17	-4.8090179058847e-17	-4.8090179058847e-17
-4.8090179058847e-17	-4.8090179058847e-17	-4.8090179058847e-17
-4.8090179058847e-17	-4.8090179058847e-17	0.000991671533124846
0.00396661599058636	0.00793292846168225	0.0118986340098729
0.0158634294639018	0.0198270120004623	0.0237890792596297
0.0277493294600079	0.0317074615132649	0.0356631751381232
0.0396161709735491	0.0435661506911454	0.0475128171067583
0.0514558742908787	0.0553950276780864	0.0593299841752348
0.0632604522683349	0.0671861421281208	0.0711067657141245
0.0750220368771153	0.0789316714600965	0.0828353873974327
0.0867329048122032	0.0906239461117738	0.0945082360814184
0.0983855019758193	0.102255473608696	0.106117883440161
0.109972466661827	0.113818961279902	0.117657108195816
0.121486651284423	0.125307337470097	0.12911891679998	0.132921142515163
0.136713771119104	0.140496562443488	0.144269279711618
0.148031689599238	0.151783562292599	0.155524671543832
0.159254794723934	0.162973712872791	0.166681210746667
0.170377076862994	0.174061103542335	0.177733086947938
0.181392827122222	0.185040128020987	0.188674797544607
0.192296647566743	0.195905493960395	0.199501156621271
0.203083459488633	0.206652230563444	0.210207301924045
0.213748509739358	0.217275694279385	0.2207886999235	0.224287375166065
0.227771572619883	0.231241149017122	0.234695965207996
0.238135886157147	0.241560780937915	0.244970522724185
0.248364988780402	0.25174406044927	0.255107623137466	0.258455566299464
0.261787783419318	0.265104171990603	0.268404633494601
0.271689073376522	0.27495740102029	0.278209529721307	0.281445376658061
0.284664862861693	0.287867913184527	0.291054456266742
0.294224424502072	0.297377754001902	0.300514384558119
0.1468389586109	-0.390127623831548	-0.693063933653277
-0.697238678406986	-0.69645206101449	-0.695655511188405
-0.694848872653017	-0.694031986312753	-0.693204690198238
-0.692366819411495	-0.691518206070147	-0.690658679250605
-0.689788064930349	-0.688906185929147	-0.688012861849342
-0.687107909015105	-0.686191140410658	-0.685262365617524
-0.68432139075078	-0.683368018394232	-0.682402047534664
-0.681423273494883	-0.680431487866027	-0.679426478438614
-0.678408029132718	-0.677375919927062	-0.676329926787142
-0.675269821592436	-0.67419537206247	-0.67310634168209
-0.672002489625665	-0.670883570680411	-0.669749335168803
-0.668599528870086	-0.667433892940904	-0.666252163835124
-0.665054073222805	-0.663839347908509	-0.662607709748723
-0.661358875568688	-0.660092557078634	-0.658808460789247
-0.657506287926807	-0.656185734347672	-0.654846490452481
-0.653488241099954	-0.65211066552037	-0.650713437229017
-0.649296223939351	-0.647858687476332	-0.646400483689707
-0.644921262367629	-0.643420667150479	-0.641898335445316
-0.640353898340631	-0.63878698052213	-0.637197200189186
-0.635584168972374	-0.633947491852344	-0.632286767079817
-0.630601586097459	-0.628891533463356	-0.627156186776539
-0.625395116604806	-0.62360788641494	-0.621794052505721
-0.619953163943943	-0.618084762503758	-0.616188382609474
-0.614263551282539	-0.612309788092579	-0.610326605113026
-0.608313506881966	-0.606269990368093	-0.604195544942593
-0.60208965235726	-0.599951786729197	-0.597781414532679
-0.595577994598748	-0.593340978122801	-0.591069808680989
-0.588763922255805	-0.586422747271529	-0.584045704640152
-0.58163220781831	-0.579181662876016	-0.576693468577813
-0.574167016477046	-0.57160169102406	-0.568996869688945
-0.566351923099739	-0.563666215196916	-0.560939103404913
-0.558169938821515	-0.555358066426134	-0.552502825307786
-0.549603548913751	-0.546659565319776	-0.54367019752282
-0.540634763757503	-0.537552577836923	-0.534422949519194
-0.531245184900527	-0.528018586835985	-0.524742455388846
-0.521416088309848	-0.518038781547036	-0.514609829787575
-0.511128527032377	-0.507594167204553	-0.504006044792758
-0.50036345553046	-0.496665697111843	-0.492912069945572
-0.489101877946993	-0.48523442936979	-0.481309037677672
-0.477325022456975	-0.47328171037057	-0.469178436153781
-0.465014543652643	-0.460789386904783	-0.456502331263281
-0.452152754563412	-0.447740048332332	-0.443263619041378
-0.43872288940077	-0.434117299695986	-0.429446309165197
-0.424709397416742	-0.4199060658856	-0.415035839327384
-0.410098267348263	-0.405092925969039	-0.400019419221174
-0.394877380772415	-0.389666475579365	-0.384386401564095
-0.379036891311372	-0.373617713783229	-0.368128676046738
-0.362569625011024	-0.356940449168922	-0.399191072696182
-0.536131820043097	-0.66418700933139	-0.70247304440479
-0.700990960782294	-0.699471121341802	-0.697912318807317
-0.69631330127014	-0.694672770422358	-0.692989379723961
-0.691261732502024	-0.689488379980641	-0.68766781924017
-0.685798491104915	-0.683878777958134	-0.681907001483899
-0.67988142033531	-0.67780022772916	-0.675661548967331
-0.673463438885821	-0.671203879232716	-0.668880775977062
-0.666491956551302	-0.66403516703069	-0.661508069254018
-0.658908237890941	-0.656233157462382	-0.653480219321806
-0.650646718606392	-0.647729851169031	-0.64472671050363
-0.64163428467831	-0.638449453293221	-0.635168984482309
-0.631789531980866	-0.628307632283882	-0.624719701923354
-0.621022034896327	-0.617210800279543	-0.613282040070546
-0.609231667299912	-0.605055464464329	-0.600749082335463
-0.596308039205356	-0.591727720635331	-0.587003379781739
-0.582130138378779	-0.577102988465712	-0.571916794953127
-0.566566299130579	-0.561046123225368	-0.555350776130109
-0.549474660423821	-0.543412080818802	-0.537157254171787
-0.530704321204037	-0.524047360079347	-0.517180401992868
-0.510097448924773	-0.502792493712652	-0.495259542593202
-0.487492640357532	-0.479485898254651	-0.493305915673589
-0.535277616140553	-0.609713025841849	-0.692479168631867
-0.746714554267845	-0.77649360902409	-0.78539816339745
-0.78539816339745	-0.785398163397448	-0.785398163397448
-0.785398163397448	-0.785398163397448	-0.785398163397448
-0.785398163397448	-0.785398163397448	-0.785398163397448
-0.785398163397448	-0.785398163397448	-0.785398163397448
-0.785398163397448	-0.785398163397448	-0.785398163397448
-0.785398163397448	-0.785398163397448	-0.785398163397448
-0.785398163397448	-0.785398163397448	-0.785398163397448
-0.785398163397448	-0.785398163397448	-0.785398163397448
-0.785398163397449	-0.785398163397448	-0.785398163397447
-0.785398163397449	-0.785398163397448	-0.785398163397448
-0.785398163397448	-0.785398163397448	-0.785398163397448
-0.785398163397448	-0.785398163397448	-0.785398163397448
-0.785398163397448	-0.785398163397448	-0.785398163397448
-0.785398163397448	-0.785398163397448	-0.785398163397449
-0.785398163397448	-0.785398163397448	-0.785398163397448
-0.785398163397448	-0.785398163397448	-0.785398163397448
-0.785398163397449	-0.785398163397448	-0.785398163397448
-0.785398163397448	-0.785398163397448	-0.785398163397448
-0.463647609000806	0	0	0	0	0	0	0	0	0	0	0	0	0
0	0	0	0	0	0	0	0	0	0	0	0	0	0	0	0	0	0	0
0	0	0	0	0	0	0	0	0	0	0	0	0	0	0	0	0	0	0
0	0	0	0	0	0	0	0	0	0	0	0	0	0	0	0	0	0	0
0	0	0	0	0	0	0	0	0	0	0	0	0	0	0	0	0	0	0
0	0	0	0	0	0	0	0	0	0	0	0	0	0	0	0	0	0	0
0	0	0	0	0	0	0	0	0	0	0	0	0	0	0	0	0	0	-0.352665003913127
-0.349812295368839	-0.346942210399753	-0.344054751899375
-0.341149925704922	-0.338227740649227	-0.335288208612088
-0.33233134457131	-0.329357166653101	-0.326365696182369
-0.323356957731957	-0.320330979171684	-0.317287791716389
-0.31422742997356	-0.311149931989997	-0.308055339297696
-0.304943696958868	-0.301815053610061	-0.298669461505206
-0.295506976557678	-0.29232765838121	-0.289131570329669
-0.285918779535598	-0.282689356947532	-0.279443377365843
-0.276180919477288	-0.272902065888093	-0.269606903155501
-0.266295521817715	-0.262968016422287	-0.259624485552706
-0.256265031853324	-0.252889762052522	-0.249498786983759
-0.246092221605035	-0.242670185016227	-0.239232800474214
-0.235780195406366	-0.232312501421453	-0.228829854318568
-0.225332394093903	-0.221820264945044	-0.218293615273043
-0.2147525976822	-0.211197368977284	-0.207628090158339
-0.204044926413044	-0.200448047106497	-0.196837625768553
-0.193213840078275	-0.189576871846041	-0.185926906992914
-0.182264135527346	-0.178588751519009	-0.174900953070165
-0.171200942284117	-0.167488925230988	-0.163765111910724
-0.16002971621326	-0.156282955876005	-0.152525052438525
-0.148756231194452	-0.144976721140511	-0.14118675492305
-0.137386568781483	-0.133576402489329	-0.129756499292384
-0.125927105844059	-0.122088472138359	-0.118240851440078
-0.1143845002123	-0.110519678041501	-0.106646647560056
-0.102765674366297	-0.0988770269420617	-0.0949809765679875
-0.0910777972363794	-0.0871677655618723	-0.0832511606898557
-0.0793282642028094	-0.0753993600244709	-0.0714647343221117
-0.0675246754067766	-0.0635794736318598	-0.0596294212895878
-0.0556748125061955	-0.0517159431352287	-0.0477531106493691
-0.0437866140309811	-0.0398167536611395	-0.0358438312075655
-0.0318681495112821	-0.0278900124723736	-0.023909724934678
-0.0199275925696807	-0.0159439217596604	-0.0119590194802299
-0.00797319318228176	-0.00398675067361265	-0.000996705472269552
-4.8090179058847e-17	-4.8090179058847e-17	-4.8090179058847e-17
-4.8090179058847e-17	-4.8090179058847e-17	-4.8090179058847e-17
-4.8090179058847e-17	-4.8090179058847e-17	-4.8090179058847e-17
-4.8090179058847e-17	-4.8090179058847e-17	-4.8090179058847e-17
-4.8090179058847e-17	-4.8090179058847e-17	-4.8090179058847e-17
-4.8090179058847e-17	-4.8090179058847e-17	-4.8090179058847e-17
-4.8090179058847e-17	-4.8090179058847e-17	-4.8090179058847e-17
-4.8090179058847e-17	-4.8090179058847e-17	-4.8090179058847e-17
0.00099670547227488	0.00398675067361012	0.00797319318228728
0.0119590194802273	0.0159439217596659	0.0199275925696665
0.0239097249346841	0.027890012472377	0.0318681495112849
0.0358438312075656	0.0398167536611395	0.0437866140309754
0.0477531106493639	0.0517159431352263	0.0556748125062038
0.0596294212895851	0.0635794736318653	0.0675246754067793
0.0714647343221008	0.075399360024477	0.0793282642028091
0.0832511606898561	0.08716776556187	0.09107779723638	0.0949809765679852
0.0988770269420681	0.102765674366286	0.106646647560061
0.110519678041498	0.114384500212298	0.118240851440075
0.12208847213836	0.125927105844059	0.129756499292396	0.133576402489346
0.137386568781484	0.141186754923061	0.14497672114053	0.148756231194455
0.152525052438539	0.156282955876005	0.160029716213257
0.163765111910713	0.167488925230985	0.171200942284112
0.174900953070171	0.17858875151902	0.182264135527352	0.185926906992928
0.18957687184603	0.193213840078277	0.196837625768554	0.2004480471065
0.204044926413047	0.207628090158336	0.211197368977284
0.214752597682197	0.21829361527304	0.221820264945049	0.225332394093902
0.228829854318574	0.232312501421451	0.235780195406379
0.23923280047422	0.242670185016222	0.246092221605042	0.249498786983743
0.25288976205252	0.256265031853327	0.2596244855527	0.262968016422287
0.266295521817715	0.269606903155492	0.272902065888096
0.276180919477288	0.279443377365849	0.282689356947545
0.285918779535585	0.289131570329667	0.292327658381207
0.295506976557672	0.298669461505211	0.301815053610056
0.271394788894016	-0.190408874352349	-0.644909636976301
-0.698743370207922	-0.69796770259702	-0.697182197867321
-0.696386700327009	-0.695581051451727	-0.694765089829779
-0.693938651106335	-0.693101567926593	-0.692253669877958
-0.691394783431142	-0.69052473188031	-0.689643335282162
-0.688750410393857	-0.687845770610021	-0.686929225898611
-0.686000582735731	-0.68505964403935	-0.684106209101994
-0.68314007352224	-0.682161029135277	-0.681168863942339
-0.680163362038938	-0.679144303542199	-0.67811146451697
-0.67706461690097	-0.676003528428889	-0.674927962555273
-0.673837678376551	-0.672732430552016	-0.671611969223735
-0.670476039935457	-0.669324383550686	-0.66815673616965
-0.666972829045529	-0.665772388499676	-0.664555135836015
-0.663320787254723	-0.662069053765058	-0.660799641097493
-0.659512249615247	-0.658206574225069	-0.65688230428772
-0.655539123527663	-0.654176709942646	-0.652794735712751
-0.65139286710935	-0.64997076440375	-0.648528081775909
-0.647064467223189	-0.645579562469224	-0.644073002873111
-0.642544417339007	-0.640993428226259	-0.639419651260337
-0.637822695444487	-0.636202162972476	-0.634557649142608
-0.632888742273079	-0.631195023618883	-0.629476067290701
-0.627731440175665	-0.62596070186055	-0.624163404557426
-0.622339093032171	-0.620487304536074	-0.618607568740918
-0.616699407677671	-0.614762335679394	-0.612795859328429
-0.610799477408517	-0.60877268086208	-0.60671495275301
-0.604625768235707	-0.602504594530434	-0.60035089090574
-0.598164108668417	-0.595943691161375	-0.593689073770116
-0.591399683938384	-0.589074941193515	-0.586714257182178
-0.584317035717086	-0.581882672835416	-0.579410556869716
-0.576900068531805	-0.574350581010612	-0.571761460084841
-0.569132064250847	-0.566461744867118	-0.56374984631582
-0.56099570618251	-0.558198655454775	-0.555358018741043
-0.552473114510151	-0.549543255352957	-0.546567748266943
-0.543545894964718	-0.540476992207765	-0.537360332166163
-0.534195202805701	-0.530980888303213	-0.527716669491496
-0.524401824334756	-0.521035628435743	-0.517617355575812
-0.514146278288786	-0.510621668470124	-0.50704279802195
-0.503408939535567	-0.499719367012057	-0.495973356622249
-0.49217018750692	-0.488309142618151	-0.484389509602661
-0.480410581728024	-0.476371658852421	-0.47227204843845
-0.468111066611807	-0.463888039264981	-0.459602303206465
-0.455253207355556	-0.450840113982885	-0.446362399996484
-0.441819458273177	-0.437210699034771	-0.432535551268429
-0.427793464190412	-0.422983908752045	-0.418106379186572
-0.413160394595483	-0.408145500572293	-0.403061270861847
-0.397907309052688	-0.392683250299813	-0.38738876307489
-0.382023550940573	-0.376587354345313	-0.371079952434742
-0.365501164875279	-0.359850853685375	-0.354128925069376
-0.396898917400174	-0.53562343724728	-0.665240398971807
-0.703948544099533	-0.702472681929446	-0.700958654463036
-0.699405220959385	-0.697811093935806	-0.696174937274944
-0.694495364258271	-0.692770935524166	-0.691000156948848
-0.689181477448459	-0.687313286700917	-0.68539391278627
-0.68342161974457	-0.681394605050516	-0.679310997004663
-0.677168852041077	-0.674966151952213	-0.672700801031919
-0.670370623138427	-0.66797335867996	-0.665506661525957
-0.66296809584868	-0.66035513290023	-0.657665147731911
-0.654895415863897	-0.652043109914824	-0.64910529620298
-0.646078931332238	-0.642960858778671	-0.639747805495892
-0.636436378560145	-0.633023061879089	-0.629504212991778
-0.625876059990914	-0.622134698602681	-0.618276089463935
-0.614296055641374	-0.610190280442772	-0.605954305576111
-0.60158352971852	-0.597073207564002	-0.592418449425571
-0.587614221475556	-0.582655346715366	-0.577536506774672
-0.5722522446485	-0.56679696848965	-0.561164956583014
-0.55535036363716	-0.549347228537556	-0.543149483714211
-0.536750966284299	-0.530145431137242	-0.523326566135248
-0.516288009606396	-0.509023370308937	-0.501526250044783
-0.493790269096036	-0.485809094650393	-0.477576472369
-0.469086261232578	-0.485887604747243	-0.530143605574202
-0.612564134956247	-0.697276248416306	-0.750116073090549
-0.780239455429401	-0.785398163397448	-0.785398163397448
-0.785398163397448	-0.785398163397448	-0.785398163397448
-0.785398163397448	-0.785398163397448	-0.785398163397448
-0.785398163397448	-0.785398163397448	-0.785398163397448
-0.785398163397448	-0.785398163397448	-0.785398163397448
-0.785398163397448	-0.785398163397448	-0.785398163397448
-0.785398163397448	-0.785398163397448	-0.785398163397448
-0.785398163397448	-0.785398163397448	-0.785398163397448
-0.785398163397449	-0.785398163397448	-0.785398163397447
-0.785398163397449	-0.785398163397448	-0.785398163397448
-0.785398163397448	-0.785398163397448	-0.785398163397448
-0.785398163397448	-0.785398163397448	-0.785398163397448
-0.785398163397448	-0.785398163397448	-0.785398163397448
-0.785398163397448	-0.785398163397448	-0.785398163397449
-0.785398163397448	-0.785398163397448	-0.785398163397448
-0.785398163397448	-0.785398163397448	-0.785398163397448
-0.785398163397449	-0.785398163397448	-0.785398163397448
-0.785398163397448	-0.785398163397448	-0.785398163397448
-0.463647609000806	0	0	0	0	0	0	0	0	0	0	0	0	0
0	0	0	0	0	0	0	0	0	0	0	0	0	0	0	0	0	0	0
0	0	0	0	0	0	0	0	0	0	0	0	0	0	0	0	0	0	0
0	0	0	0	0	0	0	0	0	0	0	0	0	0	0	0	0	0	0
0	0	0	0	0	0	0	0	0	0	0	0	0	0	0	0	0	0	0
0	0	0	0	0	0	0	0	0	0	0	0	0	0	0	0	0	0	0
0	0	0	0	0	0	0	0	0	0	0	0	0	0	0	0	0	0	-0.354099308454971
-0.3512408226326	-0.348364782261664	-0.34547118881294
-0.342560046735241	-0.339631363508743	-0.336685149697812
-0.333721419003666	-0.33074018831632	-0.327741477766221
-0.324725310775315	-0.321691714107393	-0.318640717917878
-0.315572355802928	-0.312486664847666	-0.309383685673619
-0.306263462485356	-0.303126043116093	-0.299971479072365
-0.29679982557752	-0.293611141614304	-0.290405489966069
-0.287182937256857	-0.283943553990183	-0.280687414586352
-0.27741459741855	-0.274125184847277	-0.270819263253266
-0.267496923068978	-0.264158258808176	-0.260803369093946
-0.257432356684856	-0.254045328499388	-0.250642395638284
-0.247223673405087	-0.243789281324634	-0.24033934315942
-0.236873986923889	-0.233393344896539	-0.229897553629733
-0.226386753957365	-0.222861090999981	-0.219320714167673
-0.215765777160573	-0.212196437966694	-0.208612858857363
-0.205015206380184	-0.201403651349127	-0.197778368832351
-0.194139538137028	-0.190487342791614	-0.186821970525434
-0.183143613245381	-0.179452467009984	-0.175748732000475
-0.172032612489228	-0.168304316805337	-0.164564057297147
-0.16081205029225	-0.157048516054321	-0.153273678737312
-0.14948776633664	-0.145691010637576	-0.141883647160898
-0.138065915105404	-0.134238057287939	-0.130400320080478
-0.126552953344395	-0.122696210362024	-0.118830347765543
-0.114955625463087	-0.111072306562288	-0.107180657291205
-0.103280946916552	-0.0993734476596772	-0.0954584346098799
-0.0915361856353206	-0.0876069812917454	-0.083671104728758
-0.0797288415939726	-0.0757804799350841	-0.0718263100996205
-0.0678666246329939	-0.0639017181744793	-0.0599318873513728
-0.055957430671417	-0.0519786484135973	-0.0479958425172959
-0.0440093164700436	-0.0400193751938325	-0.0360263249301773
-0.0320304731239801	-0.028032128306396	-0.0240315999764884
-0.0200291984822482	-0.0160252349007914	-0.0120200209177918
-0.00801386870645675	-0.00400709080604817	-0.00100179077929354
-4.8090179058847e-17	-4.8090179058847e-17	-4.8090179058847e-17
-4.8090179058847e-17	-4.8090179058847e-17	-4.8090179058847e-17
-4.8090179058847e-17	-4.8090179058847e-17	-4.8090179058847e-17
-4.8090179058847e-17	-4.8090179058847e-17	-4.8090179058847e-17
-4.8090179058847e-17	-4.8090179058847e-17	-4.8090179058847e-17
-4.8090179058847e-17	-4.8090179058847e-17	-4.8090179058847e-17
-4.8090179058847e-17	-4.8090179058847e-17	-4.8090179058847e-17
-4.8090179058847e-17	-4.8090179058847e-17	-4.8090179058847e-17
0.00100179077928858	0.0040070908060427	0.0080138687064434
0.0120200209177837	0.0160252349007857	0.0200291984822403
0.0240315999764911	0.0280321283063879	0.0320304731239862
0.0360263249301666	0.040019375193836	0.0440093164700463
0.0479958425172994	0.0519786484136087	0.05595743067142
0.0599318873513701	0.0639017181744762	0.0678666246329966
0.0718263100996286	0.0757804799350816	0.0797288415939869
0.0836711047287469	0.08760698129174	0.0915361856353066
0.095458434609875	0.0993734476596771	0.103280946916541
0.107180657291189	0.111072306562283	0.114955625463076
0.118830347765537	0.122696210362021	0.126552953344386
0.130400320080483	0.134238057287928	0.138065915105398
0.14188364716089	0.145691010637585	0.14948776633664	0.153273678737318
0.157048516054318	0.16081205029225	0.164564057297147	0.168304316805331
0.172032612489235	0.175748732000478	0.179452467009992
0.183143613245395	0.186821970525432	0.190487342791628
0.19413953813702	0.197778368832356	0.201403651349129	0.205015206380165
0.208612858857382	0.212196437966694	0.215765777160584
0.219320714167686	0.222861090999973	0.226386753957365
0.229897553629736	0.233393344896531	0.236873986923893
0.240339343159404	0.243789281324631	0.247223673405085
0.250642395638284	0.254045328499394	0.257432356684866
0.260803369093949	0.26415825880819	0.267496923068986	0.270819263253269
0.274125184847269	0.27741459741855	0.280687414586346	0.283943553990181
0.287182937256859	0.290405489966066	0.293611141614315
0.296799825577536	0.29997147907237	0.303126043116106	0.306263462485349
0.0112053274258877	-0.521517024036363	-0.700242262847338
-0.699477584824876	-0.698703166784944	-0.697918853667187
-0.697124487567156	-0.69631990768064	-0.695504950246893
-0.694679448490811	-0.693843232564079	-0.692996129485212
-0.692137963078525	-0.691268553912038	-0.690387719234247
-0.689495272909732	-0.688591025353763	-0.687674783465694
-0.686746350561246	-0.685805526303583	-0.684852106633392
-0.683885883697667	-0.682906645777436	-0.681914177214271
-0.680908258335689	-0.679888665379396	-0.678855170416345
-0.677807541272744	-0.676745541450846	-0.675668930048598
-0.674577461678296	-0.673470886384071	-0.6723489495582
-0.671211391856569	-0.67005794911283	-0.668888352251833
-0.66770232720182	-0.66649959480579	-0.665279870731909
-0.664042865383117	-0.662788283805704	-0.661515825597331
-0.660225184814149	-0.658916049877283	-0.657588103478774
-0.656241022486832	-0.654874477850757	-0.653488134505335
-0.652081651275082	-0.650654680778097	-0.64920686932997
-0.647737856847572	-0.646247276753038	-0.644734755877977
-0.643199914367967	-0.641642365587759	-0.64006171602702
-0.638457565206901	-0.636829505587739	-0.635177122477933
-0.633499993944126	-0.631797690723162	-0.630069776135807
-0.628315806002549	-0.626535328561835	-0.624727884390798
-0.622893006328994	-0.62103021940531	-0.619139040768376
-0.617218979620912	-0.615269537158223	-0.613290206511314
-0.611280472695106	-0.60923981256188	-0.607167694760815
-0.605063579703644	-0.602926919537192	-0.600757158123341
-0.598553731026648	-0.596316065510555	-0.594043580542488
-0.591735686808647	-0.589391786738986	-0.587011274543168
-0.584593536258128	-0.582137949807934	-0.57964388507683
-0.57711070399606	-0.574537760645533	-0.571924401370875
-0.569269964916989	-0.566573782578953	-0.563835178371099
-0.56105346921531	-0.55822796514964	-0.555357969558019
-0.552442779422344	-0.549481685597806	-0.546473973112774
-0.543418921494159	-0.540315805119548	-0.537163893597121
-0.533962452174737	-0.530710742179072	-0.527408021486369
-0.524053545025721	-0.520646565316196	-0.517186333039113
-0.513672097646439	-0.51010310800674	-0.506478613089723
-0.502797862690486	-0.499060108194739	-0.495264603385918
-0.491410605295309	-0.487497375096155	-0.483524179042629
-0.47949028945454	-0.475394985748464	-0.471237555516115
-0.467017295650296	-0.46273351351905	-0.458385528188174
-0.453972671692428	-0.449494290355203	-0.444949746156759
-0.440338418150419	-0.435659703926355	-0.430913021122129
-0.426097808978943	-0.421213529942458	-0.416259671306641
-0.411235746898793	-0.406141298803804	-0.400975899125254
-0.395739151780614	-0.390430694327586	-0.385050199818282
-0.379597378677454	-0.374071980600851	-0.368473796469143
-0.362802660272824	-0.35705845104274	-0.351241094780827
-0.39454213673382	-0.535095018532914	-0.666310292602828
-0.705448799280662	-0.703979831357336	-0.70247229555911
-0.700924916872885	-0.699336371329546	-0.69770528397503
-0.696030226759846	-0.694309716344883	-0.692542211821181
-0.690726112341819	-0.688859754663891	-0.686941410598992
-0.684969284370873	-0.682941509878921	-0.680856147867083
-0.678711182997628	-0.676504520830133	-0.674233984706369
-0.671897312542726	-0.669492153532337	-0.667016064760143
-0.664466507735204	-0.661840844845668	-0.659136335743287
-0.65635013366577	-0.653479281707274	-0.650520709049005
-0.647471227164457	-0.644327526016006	-0.641086170262692
-0.637743595501876	-0.634296104571161	-0.630739863940607
-0.627070900229842	-0.623285096888972	-0.619378191087812
-0.615345770863223	-0.611183272580799	-0.606885978773759
-0.602449016429096	-0.597867355798967	-0.593135809823519
-0.588249034260531	-0.583201528626265	-0.57798763806206
-0.572601556251497	-0.567037329523232	-0.561288862285578
-0.55534992394953	-0.54921415750741	-0.542875089944413
-0.536326144669624	-0.529560656161166	-0.522571887026895
-0.515353047686481	-0.507897318882693	-0.500197877228376
-0.492247923990339	-0.484040717301228	-0.475569607974833
-0.466828079078184	-0.457809789384167	-0.479632902589232
-0.526907860624795	-0.61945851497189	-0.705471980338616
-0.754989463875253	-0.785398163397448	-0.785398163397448
-0.785398163397448	-0.785398163397448	-0.785398163397448
-0.785398163397448	-0.785398163397448	-0.785398163397448
-0.785398163397448	-0.785398163397448	-0.785398163397448
-0.785398163397448	-0.785398163397448	-0.785398163397448
-0.785398163397448	-0.785398163397448	-0.785398163397448
-0.785398163397448	-0.785398163397448	-0.785398163397448
-0.785398163397448	-0.785398163397448	-0.785398163397449
-0.785398163397448	-0.785398163397447	-0.785398163397449
-0.785398163397448	-0.785398163397448	-0.785398163397448
-0.785398163397448	-0.785398163397448	-0.785398163397448
-0.785398163397448	-0.785398163397448	-0.785398163397448
-0.785398163397448	-0.785398163397448	-0.785398163397448
-0.785398163397448	-0.785398163397449	-0.785398163397448
-0.785398163397448	-0.785398163397448	-0.785398163397448
-0.785398163397448	-0.785398163397448	-0.785398163397449
-0.785398163397448	-0.785398163397448	-0.785398163397448
-0.785398163397448	-0.785398163397448	-0.463647609000806
0	0	0	0	0	0	0	0	0	0	0	0	0	0	0	0	0	0	0
0	0	0	0	0	0	0	0	0	0	0	0	0	0	0	0	0	0	0
0	0	0	0	0	0	0	0	0	0	0	0	0	0	0	0	0	0	0
0	0	0	0	0	0	0	0	0	0	0	0	0	0	0	0	0	0	0
0	0	0	0	0	0	0	0	0	0	0	0	0	0	0	0	0	0	0
0	0	0	0	0	0	0	0	0	0	0	0	0	0	0	0	0	0	0
0	0	0	0	0	0	0	0	0	0	0	0	-0.355543822316385	-0.352679590074478
-0.349797623149683	-0.346897921543853	-0.343980488271319
-0.341045329413674	-0.338092454174178	-0.33512187493202
-0.332133607295782	-0.329127670156703	-0.326104085741318
-0.323062879663467	-0.320004080975561	-0.316927722219388
-0.313833839475964	-0.31072247241451	-0.307593664340808
-0.304447462244288	-0.301283916844372	-0.298103082635592
-0.294905017931691	-0.291689784908436	-0.288457449645288
-0.285208082165698	-0.281941756476009	-0.27865855060289
-0.275358546629551	-0.272041830729864	-0.268708493201383
-0.265358628496382	-0.261992335251181	-0.258609716313708
-0.255210878769185	-0.251795933963798	-0.248364997526456
-0.244918189388478	-0.241455633801062	-0.237977459350751
-0.23448379897246	-0.230974789960489	-0.227450573976896
-0.223911297057654	-0.220357109616357	-0.216788166445388
-0.213204626714567	-0.209606653967209	-0.205994416113487
-0.202368085421322	-0.198727838504338	-0.19507385630721
-0.191406324088128	-0.18772543139865	-0.18403137206044
-0.180324344139438	-0.176604549916855	-0.172872195857501
-0.169127492575074	-0.16537065479456	-0.161601901311643
-0.157821454949207	-0.154029542510904	-0.150226394731693
-0.146412246225556	-0.142587335430116	-0.138751904548497
-0.134906199488155	-0.131050469796913	-0.127184968595948
-0.123309952510198	-0.119425681595779	-0.115532419264626
-0.111630432206525	-0.10771999030826	-0.103801366570398
-0.0998748370210812	-0.0959406806276766	-0.0919991792056895
-0.088050617325307	-0.0840952822155912	-0.0801334636664457
-0.0761654539282618	-0.0721915476094479	-0.0682120415719408
-0.0642272348246983	-0.0602374284153065	-0.0562429253196906
-0.0522440303302605	-0.048241049942418	-0.0442342922392797
-0.0402240667753144	-0.0362106844584419	-0.0321944574309711
-0.028175698949337	-0.0241547232630259	-0.020131845492251
-0.0161073815052645	-0.0120816477946289	-0.00805496135297288
-0.00402763954851415	-0.00100692824445977	-4.8090179058847e-17
-4.8090179058847e-17	-4.8090179058847e-17	-4.8090179058847e-17
-4.8090179058847e-17	-4.8090179058847e-17	-4.8090179058847e-17
-4.8090179058847e-17	-4.8090179058847e-17	-4.8090179058847e-17
-4.8090179058847e-17	-4.8090179058847e-17	-4.8090179058847e-17
-4.8090179058847e-17	-4.8090179058847e-17	-4.8090179058847e-17
-4.8090179058847e-17	-4.8090179058847e-17	-4.8090179058847e-17
-4.8090179058847e-17	-4.8090179058847e-17	-4.8090179058847e-17
-4.8090179058847e-17	-4.8090179058847e-17	0.00100692824445446
0.00402763954850868	0.00805496135296474	0.0120816477946177
0.0161073815052672	0.020131845492254	0.0241547232630265
0.0281756989493515	0.0321944574309632	0.0362106844584619
0.0402240667753175	0.0442342922392885	0.048241049942421
0.0522440303302694	0.0562429253196716	0.060237428415304
0.0642272348246987	0.0682120415719353	0.0721915476094595
0.0761654539282539	0.0801334636664401	0.0840952822155859
0.0880506173253104	0.0919991792056923	0.0959406806276739
0.0998748370210785	0.103801366570392	0.107719990308257
0.111630432206498	0.115532419264629	0.11942568159576	0.123309952510202
0.127184968595957	0.13105046979691	0.134906199488166	0.138751904548494
0.14258733543011	0.146412246225551	0.150226394731707	0.154029542510908
0.157821454949218	0.161601901311657	0.165370654794565
0.169127492575083	0.172872195857502	0.176604549916855
0.180324344139441	0.184031372060442	0.187725431398642
0.191406324088127	0.195073856307197	0.198727838504338
0.202368085421306	0.205994416113485	0.209606653967198
0.213204626714572	0.216788166445386	0.220357109616368
0.223911297057645	0.227450573976877	0.230974789960484
0.234483798972462	0.237977459350745	0.241455633801071
0.244918189388467	0.248364997526464	0.251795933963799
0.255210878769187	0.258609716313708	0.261992335251178
0.265358628496384	0.268708493201385	0.27204183072987	0.275358546629551
0.278658550602892	0.281941756476001	0.28520808216571	0.288457449645281
0.291689784908444	0.294905017931688	0.298103082635589
0.301283916844362	0.304447462244291	0.307593664340814
0.187778815815345	-0.341445553076804	-0.686697120234443
-0.700981509163096	-0.700218217164641	-0.699445129637371
-0.698662089345775	-0.697868936143262	-0.697065506914527
-0.696251635516712	-0.695427152719578	-0.69459188614445
-0.693745660202109	-0.692888296029491	-0.692019611425321
-0.691139420784407	-0.690247535030909	-0.689343761550427
-0.688427904120762	-0.687499762841609	-0.68655913406295
-0.685605810312262	-0.684639580220599	-0.683660228447227
-0.682667535603248	-0.681661278173931	-0.680641228439727
-0.67960715439621	-0.678558819672675	-0.677495983449614
-0.676418400374897	-0.67532582047885	-0.674217989088129
-0.673094646738354	-0.671955529085676	-0.670800366817246
-0.669628885560464	-0.668440805791291	-0.667235842741436
-0.66601370630456	-0.664774100941517	-0.663516725584698
-0.662241273541451	-0.660947432396734	-0.659634883914955
-0.65830330394118	-0.656952362301706	-0.655581722704005
-0.65419104263628	-0.652779973266676	-0.651348159342071
-0.649895239086922	-0.64842084410178	-0.646924599262072
-0.645406122617025	-0.643865025288875	-0.642300911372656
-0.640713377836509	-0.639102014422902	-0.637466403550929
-0.635806120219611	-0.634120731912734	-0.632409798505423
-0.63067287217239	-0.628909497298407	-0.627119210391246
-0.625301539997193	-0.623456006619611	-0.621582122640781
-0.619679392247436	-0.617747311360286	-0.615785367567855
-0.613793040065229	-0.611769799597922	-0.609715108411403
-0.60762842020682	-0.605509180103203	-0.603356824606925
-0.60117078158875	-0.598950470269188	-0.596695301212588
-0.594404676330861	-0.592077988897087	-0.589714623570249
-0.587313956431101	-0.584875355030648	-0.582398178451432
-0.579881777382742	-0.577325494210548	-0.57472866312294
-0.572090610232012	-0.569410653713286	-0.566688103963286
-0.56392226377664	-0.561112428543619	-0.558257886469015
-0.555357918813675	-0.552411800159739	-0.549418798700638
-0.546378176557259	-0.543289190121244	-0.540151090426753
-0.536963123551986	-0.533724531051652	-0.530434550421692
-0.527092415597574	-0.523697357487452	-0.520248604541385
-0.516745383358124	-0.513186919330588	-0.509572437331307
-0.505901162439248	-0.502172320709053	-0.498385139984071
-0.494538850754137	-0.490632687059413	-0.486665887441167
-0.48263769594053	-0.478547363146147	-0.47439414729136
-0.470177315401913	-0.465896144494329	-0.461549922825825
-0.457137951195734	-0.45265954429872	-0.448114032129735
-0.443500761440436	-0.438819097246589	-0.434068424385997
-0.429248149125734	-0.424357700817828	-0.419396533601797
-0.414364128152365	-0.409259993470337	-0.404083668714384
-0.398834725070884	-0.393512767658967	-0.388117437467391
-0.38264841331936	-0.377105413861284	-0.371488199570938
-0.365796574780049	-0.360030389706046	-0.354189542487213
-0.348273981215199	-0.392118098506789	-0.534545518896636
-0.667396860227353	-0.706974173004738	-0.705512808554384
-0.704012481960237	-0.702471883146433	-0.70088965075725
-0.699264369981823	-0.697594570288517	-0.695878723066282
-0.694115239170259	-0.692302466369187	-0.690438686692259
-0.688522113673236	-0.686550889489909	-0.684523081997357
-0.682436681653843	-0.680289598338386	-0.678079658059998
-0.675804599558832	-0.673462070800462	-0.671049625365197
-0.668564718735502	-0.666004704485554	-0.663366830378439
-0.660648234377885	-0.657845940583216	-0.654956855098077
-0.651977761845805	-0.648905318346739	-0.645736051475508
-0.642466353219713	-0.639092476464677	-0.635610530833151
-0.632016478613021	-0.628306130811171	-0.624475143376851
-0.62051901364402	-0.616433077048518	-0.612212504183267
-0.607852298262341	-0.603347293073198	-0.598692151505743
-0.593881364756346	-0.588909252315763	-0.583769962860671
-0.578457476180558	-0.572965606283509	-0.567288005837218
-0.561418172114212	-0.555349454623052	-0.549075064619899
-0.542588086706688	-0.535881492733473	-0.528948158232027
-0.521780881615783	-0.514372406386326	-0.506715446588847
-0.498802715756987	-0.490626959580427	-0.48218099251593
-0.473457738542592	-0.464450276234236	-0.455151888284786
-0.445556115575042	-0.474679124612792	-0.525763305541724
-0.630666097611817	-0.723867341511327	-0.760994643173729
-0.785398163397448	-0.785398163397448	-0.785398163397448
-0.785398163397448	-0.785398163397448	-0.785398163397448
-0.785398163397448	-0.785398163397448	-0.785398163397448
-0.785398163397448	-0.785398163397448	-0.785398163397448
-0.785398163397448	-0.785398163397448	-0.785398163397448
-0.785398163397448	-0.785398163397448	-0.785398163397448
-0.785398163397448	-0.785398163397448	-0.785398163397449
-0.785398163397448	-0.785398163397447	-0.785398163397449
-0.785398163397448	-0.785398163397448	-0.785398163397448
-0.785398163397448	-0.785398163397448	-0.785398163397448
-0.785398163397448	-0.785398163397448	-0.785398163397448
-0.785398163397448	-0.785398163397448	-0.785398163397448
-0.785398163397448	-0.785398163397449	-0.785398163397448
-0.785398163397448	-0.785398163397448	-0.785398163397448
-0.785398163397448	-0.785398163397448	-0.785398163397449
-0.785398163397448	-0.785398163397448	-0.785398163397448
-0.785398163397448	-0.785398163397448	-0.463647609000806
0	0	0	0	0	0	0	0	0	0	0	0	0	0	0	0	0	0	0
0	0	0	0	0	0	0	0	0	0	0	0	0	0	0	0	0	0	0
0	0	0	0	0	0	0	0	0	0	0	0	0	0	0	0	0	0	0
0	0	0	0	0	0	0	0	0	0	0	0	0	0	0	0	0	0	0
0	0	0	0	0	0	0	0	0	0	0	0	0	0	0	0	0	0	0
0	0	0	0	0	0	0	0	0	0	0	0	0	0	0	0	0	0	0
0	0	0	0	0	0	0	0	0	0	0	0	-0.356998633885793	-0.354128687573509
-0.351240824415674	-0.348335042897755	-0.345411344552222
-0.342469734014914	-0.339510219081007	-0.336532810760831
-0.333537523335148	-0.330524374409789	-0.327493384970137
-0.324444579434604	-0.321377985707804	-0.318293635232759
-0.31519156304252	-0.312071807810846	-0.308934411902155
-0.305779421420314	-0.302606886256535	-0.299416860136362
-0.296209400665167	-0.292984569372754	-0.28974243175654
-0.286483057323574	-0.283206519630832	-0.279912896324532
-0.276602269177487	-0.273274724125125	-0.269930351299746
-0.266569245063137	-0.263191504037336	-0.25979723113353
-0.256386533579204	-0.252959522943047	-0.249516315158052
-0.246057030542379	-0.242581793818133	-0.239090734127873
-0.235583985048846	-0.23206168460489	-0.228523975275887
-0.224971004004926	-0.221402922202764	-0.217819885749789
[truncated: 304,087 more rows]
