# Supplementary material for: Modeling spatiotemporal abundance and movement dynamics using an integrated spatial capture–recapture movement model
Source: Ecology. 2022 Jul 15;103(10):e3772. doi: 10.1002/ecy.3772 (PMC9787655; doi:10.1002/ecy.3772)
Supplement: Supplementary file 6 — Data S2 [file ECY-103-e3772-s005.zip › DataS2/SCR_mvmt_CaseStudy.R]

##
## Data S2
## Hostetter NJ, EV Regehr, RR Wilson, JA Royle, SJ Converse
## Modeling spatiotemporal abundance and movement dynamics using an integrated spatial capture�recapture movement model
## ECOLOGY
##
##
## This R script loads and analyzes the case study 
## SCR-movment model with telemetry data
## Locations are in continuous space with a potential function for habitat
## Abundance uses data augmentation 
## correlated random walk is reduced to BVN random walk when gamma = 0
##
##

##################################
## packages
library(nimble)
library(coda)
library(extraDistr)


##################################
## augmentation settings
M<-1600                  # augmentation upper limit
piSTATE <- c(.5, .3, .2) # proportion of M assigned to state (1) male, (2) female no cubs, (3) female with cubs (based on data and prelim analyses)

#save s[i,t]
saveS <- TRUE 
  # For computational efficiency, we save s[i,t]and z[i],then derive abundances outside the model.
  # See the simulation script (sim_SCR_mvmt.R) for examples of deriving abundances within the model.

##################################
## MCMC settings #nt2 is thinning for "z","zIn","dependents", and "s" (if saveS=TRUE)
nc=1; nAdapt=100; nb=1; ni=100+nb; nt=1; nt2=1 # for testing
#nc=1; nAdapt=1000; nb=25000; ni=500000+nb; nt=25; nt2=250


##################################
## load data
list2env(dget("CaseStudyData.txt"),globalenv())


##################################
## load NIMBLE functions (warnings are okay)
 source("SCR_mvmt_CaseStudy_SamplersAndFunctions.R")


##################################
##
## Nimble model 
##
##

code <- nimbleCode({

  ### Likelihoods
  #MOVEMENT FOR OBSERVED AND UNOBSERVED INDIVIDUALS
  for(i in 1:M){
    z[i] ~ dbern(psi[state[i]])     #Abundance process
    
    # Location on occasion t=1 (custom distributions keeps continuous locations on sea ice. i.e., habitat mask)
    # note, pi[1:G] are data with 1 if g is on sea ice and 0 otherwise 
    s[i, 1:2, 1] ~ dPointProcess(pi=pi[1:G], G=G, grid.dist = grid.dist, 
                                xlim=xlim[1:2], ylim=ylim[1:2],
                                cellNumber= cellNumber[1:cellsX, 1:cellsY],
                                gcoords=gcoords[1:G, 1:2])

    #monitor if in survey area
    zIn[i,1] <- GetInStudyAreaOcc(s = s[i,1:2,1], z=z[i], GridVert=GridVert[1:J,1:4], J=J)
        
    # Location on occasion t=2 (movment process). BVN walk from previous occasion and potential function
    for(tt in 2:2){ 
     s[i,1:2,tt] ~ dRW(s = mu.xy[i,1:2,tt-1], sigmaMOVE = sigmaMOVE[sex[i]], xlim=xlim[1:2], ylim=ylim[1:2])

     # get expected location via nimble function
     mu.xy[i,1:2,tt-1] <- GetExpectedRWloc(s=s[i,1:2,tt-1], 
        xAdd = xAdd, yAdd = yAdd, grid.dist = grid.dist,
        covX = HabCovX[1:cellsX, 1:cellsY], covY = HabCovY[1:cellsX, 1:cellsY], 
        delta = delta)

     # monitor if in survey area
     zIn[i,tt] <- GetInStudyAreaOcc(s = s[i,1:2,tt], z=z[i], GridVert=GridVert[1:J,1:4], J=J)

    }# occasions

    #Location on occasion t>2 (movment process). Correlated random walk from previous occasions, persistence, and potential function

    for(tt in 3:TT){ 
     s[i,1:2,tt] ~ dRW(s = mu.xy[i,1:2,tt-1], sigmaMOVE = sigmaMOVE[sex[i]], xlim=xlim[1:2], ylim=ylim[1:2])

     # get CRW expected location via nimble function
     mu.xy[i,1:2,tt-1] <- GetExpectedCRWloc(s=s[i,1:2,(tt-2):(tt-1)], 
        xAdd = xAdd, yAdd = yAdd, grid.dist = grid.dist,
        covX = HabCovX[1:cellsX, 1:cellsY], covY = HabCovY[1:cellsX, 1:cellsY], 
        delta = delta, gamma = gamma[sex[i]])

     # monitor if in survey area
     zIn[i,tt] <- GetInStudyAreaOcc(s = s[i,1:2,tt], z=z[i], GridVert=GridVert[1:J,1:4], J=J)

    }# occasions
}#i

    #SCR OBSERVATION PROCESS. Only on survey days.

  for(i in 1:nSCR){
    for(tt in 1:nSurveys){ 
      #detection | location on survey day tt
      xi[i,1:(J+1),tt] <- GetMnlDetProb(s=s[i,1:2,SampDay[tt]], X=X[1:J,1:2],J=J,
                                       sigDet=sigDet,alpha0=alpha0, alpha1=alpha1, alpha2=alpha2, 
                                       RecapCov=RecapCov[i,tt],effort=effort[1:J,tt],
                                       effortIndicator=effortIndicator[1:J,tt])
      y[i,tt] ~ dcat(xi[i,1:(J+1),tt])
    }#t survey days
  }#i
  
  
  #MOVEMENT AND DETECTION FOR AUGMENTED INDIVIDUALS
  for(i in (nSCR+1):M){

    #SCR OBSERVATION PROCESS
    y0[i] ~ dbern(pStar[i])
    pStar[i]<-GetMnlPstar(s=s[i,1:2,1:TT], X=X[1:J,1:2],J=J,sigDet=sigDet,z=z[i],alpha0=alpha0, alpha1=alpha1, alpha2=alpha2, 
                          RecapCov=RecapCov[i,1:nSurveys],effort=effort[1:J,1:nSurveys], effortIndicator=effortIndicator[1:J,1:nSurveys],
                          nSurveys=nSurveys,SampDay=SampDay[1:nSurveys]) #probability of at least one detection given complete trajectory
  }#i
  
  #TELEMETRY DATA
  #GPS data
  for(i in 1:nGPS){
    for(h in 1:nHitsGPS[i]){
      #true locations 
      uGPS[i,h,1] ~ dnorm(s[gpsSCRid[i],1,gpsDay[i,h]], sd=sigDet)  
      uGPS[i,h,2] ~ dnorm(s[gpsSCRid[i],2,gpsDay[i,h]], sd=sigDet) 
    }
  }
  
  #ARGOS data
  for(i in 1:nARGOS){
    for(h in 1:nHitsARGOS[i]){
      #true locations (latent for Argos)
      uARGOStrue[i,h,1] ~ dnorm(s[argosSCRid[i],1,argosDay[i,h]], sd=sigDet)
      uARGOStrue[i,h,2] ~ dnorm(s[argosSCRid[i],2,argosDay[i,h]], sd=sigDet)
      #observed Argos locations (McClintock et al. 2015)
      uARGOS[i,h,1:2]~dmnorm(mean = uARGOStrue[i,h,1:2], prec = SigmaARGOSinverse[i,1:2,1:2,h])
    }
  }
  
  # Number of dependent young with females with cubs (state = 3)
  for(i in 1:nGroup3){
    dependents[i]~dcat(omega[1:3])
  }

  ### Priors
  #state-specific inclusion parameter
  for(r in 1:3){
    psi[r]~dbeta(1,1)                 #1=MALE, 2=AFNC, 3=AF with cubs
  }
  
  #sex-specific movement of daily activity centers
   for(r in 1:2){
     sigmaMOVEscaled[r] ~ dgamma(0.01,0.01) # movement scale parameter (BVN) in km (improved mixing on scaled value)
     sigmaMOVE[r]<-sigmaMOVEscaled[r]*1000       # movement scale parameter (BVN) in meters
     gamma[r] ~ dbeta(1,1)             # persistence. If zero, mvmt is a RW
   }
  
  #random movement around daily activity center 
  sigDetscaled~ dgamma(0.01,0.01)        # random noise around s[i,t] (BVN) in km (improved mixing on scaled value)
  sigDet <-sigDetscaled*1000               # random noise around s[i,t] (BVN) in meters

  # potential function 
  deltascaled ~ dnorm(50, sd=1)
  delta <- deltascaled*1000

  #SCR detection
  alpha0~dnorm(0,sd=10)  # intercept when log(effort) = 0
  alpha1~dnorm(0,sd=10)  # covariate for effort
  alpha2~dnorm(0,sd=10)  # behavioral effect, covariate for recapture during survey following capture survey

  #Group size prior (1, 2, or 3 cubs)
  omega[1:3]~ddirch(aGroupSize[1:3])   
  
  ### Abundances are derived outside of the model for computational efficiency.

 
})#code


##
##  END MODEL
##


##################################
## format for analysis
nim.data <- list (
  z=z, y=y, y0=y0,                   # SCR data
  uGPS=uGPS[,1:max(nHitsGPS),],      # GPS telem data 
  uARGOS=uARGOS[,1:max(nHitsARGOS),], SigmaARGOSinverse=SigmaARGOSinverse,  # ARGOS data
  aGroupSize=c(1,1,1), dependents=dependents,               # group size
  xAdd=xAdd,yAdd=yAdd, HabCovX=HabCovX,HabCovY=HabCovY,     # potential gradients
  xlim=xlim, ylim=ylim, gcoords=as.matrix(gcoords),                    # state space
  cellNumber=cellNumber, pi=pi)                             # state space

constants <- list(
  SampDay=SampDay,sex=sex,state=state,
  argosDay=argosDay, gpsDay=gpsDay,
  TT=TT, M=M, GridVert=GridVert,                                                            #state process
  grid.dist=grid.dist ,
  cellsX=cellsX, cellsY=cellsY,
  nSCR=nSCR,G=G, J=J, nSurveys=nSurveys,X=X, RecapCov=RecapCov,                                 #SCR stuff                  
  effort=effort,effortIndicator=effortIndicator,                                          #SCR stuff
  nARGOS=nARGOS,nHitsARGOS=nHitsARGOS, argosSCRid=argosSCRid,                                   #ARGOS stuff
  nGPS=nGPS,nHitsGPS=nHitsGPS, gpsSCRid=gpsSCRid,                                               #GPS stuff
  nGroup3=nGroup3) 

## Initial values
# reasonable initial locations are important

sInitsMat<-array(NA,c(M,2,TT))
#info from SCR obs
for(i in 1:nSCR){
  for(tt in 1:TT){
    if(tt%in%scrDetDay[i,]==T){
      sInitsMat[i,1:2,tt]<-X[Y2d[i,which(tt==SampDay)],]
    }}}

#from GPS data
for(i in 1:nGPS){
  for(tt in 1:TT){
    if(tt%in%gpsDay[i,]==T){
      sInitsMat[gpsSCRid[i],1:2,tt]<-c(mean(telem.obs[which(telem.obs$animal==GPSid[i]),"x"][which(tt==gpsDay[i,])]),mean(telem.obs[which(telem.obs$animal==GPSid[i]),"y"][which(tt==gpsDay[i,])]))
    }}}

#from Argos data
for(i in 1:nARGOS){
  for(k in 1:TT){
    if(tt%in%argosDay[i,]==T){
      sInitsMat[argosSCRid[i],1:2,tt]<-c(mean(telem.obs[which(telem.obs$animal==ARGOSid[i]),"x"][which(tt==argosDay[i,])]),mean(telem.obs[which(telem.obs$animal==ARGOSid[i]),"y"][which(tt==argosDay[i,])]))
    }}}
#assign mean values for non-detection occasions
for(i in 1:nSCR){
  for(tt in 1:TT){
    if(is.na(sInitsMat[i,1,tt])){
      sInitsMat[i,1:2,tt]<-c(mean(sInitsMat[i,1,], na.rm=T),mean(sInitsMat[i,2,], na.rm=T))
    }}}

# simulate trajectories for augmented individuals based on preliminary analysis movement parameters (not neccessary, but helps convergence)
initSigmaMOVE<-c(11000, 15000) #movement for males and females (based on preliminary analysis)
delta <- 50*1000
gamma <- .4
mu<-NA
for(i in (nSCR+1):M){
 # occasion 1 is restricted to sea ice
 sg <- rcat(1, pi[1:G])
 sInitsMat[i,1:2, 1] <- as.numeric(gcoords[sg,1:2])
 for(k in 2:2){
  # covariate value for location
  xL<-(round(sInitsMat[i,1,k-1]/grid.dist))+xAdd   #look-up table row
  yL<-(round(sInitsMat[i,2,k-1]/grid.dist))-yAdd   #look-up table column
  mu[1]<- sInitsMat[i,1,k-1] - HabCovX[xL,yL]*delta #gradient in X
  mu[2]<- sInitsMat[i,2,k-1] - HabCovY[xL,yL]*delta #gradient in Y
  sInitsMat[i,1:2,k]<-c(rtnorm(1, mu[1], sd=initSigmaMOVE[sex[i]], xlim[1], xlim[2]),rtnorm(1, mu[2], sd=initSigmaMOVE[sex[i]], ylim[1], ylim[2]))
 }#k
 for(k in 3:TT){
  # covariate value for location
  xL<-(round(sInitsMat[i,1,k-1]/grid.dist))+xAdd   #look-up table row
  yL<-(round(sInitsMat[i,2,k-1]/grid.dist))-yAdd   #look-up table column
  mu[1]<- sInitsMat[i,1,k-1] + (sInitsMat[i,1,k-1]-sInitsMat[i,1,k-2])*gamma- HabCovX[xL,yL]*delta #gradient in X
  mu[2]<- sInitsMat[i,2,k-1] + (sInitsMat[i,2,k-1]-sInitsMat[i,2,k-2])*gamma- HabCovY[xL,yL]*delta #gradient in Y
  sInitsMat[i,1:2,k]<-c(rtnorm(1, mu[1], sd=initSigmaMOVE[sex[i]], xlim[1], xlim[2]),rtnorm(1, mu[2], sd=initSigmaMOVE[sex[i]], ylim[1], ylim[2]))
 }#k
}#i

#inits for true argos locations
uARGOSinits=uARGOS[,1:max(nHitsARGOS),]

#location inits work better if they start on sea-ice habitat 
sInitsMat[21,2,sInitsMat[21,2,]<1250000] <- 1250000
sInitsMat[11,2,(round(sInitsMat[11,2,])==1199437)] <- 1250000
uARGOSinits[8,8,2] <- 1250000  


# inits for augmentation 
zInit<-c(rep(NA, nSCR), rep(1, length=nz))
dependentsInit<-c(rep(NA, sum(!is.na(dependents))), rep(1, length=sum(is.na(dependents))))
inits <- list(sigDetscaled=runif(1,3,5),  
              sigmaMOVEscaled=c(runif(1,8,12),runif(1,10,15)),
              sigDetscaled=runif(1,4,5),       
              alpha0=runif(1,-8,-6), 
              alpha1=runif(1,1,2), 
              alpha2=runif(1,0,.5),psi=c(.9,.9,.9),
              s=sInitsMat,
              uARGOStrue=uARGOS[,1:max(nHitsARGOS),],
              z=zInit, dependents=dependentsInit, 
              deltascaled = 50, gamma = c(.3,.3),
              omega = c(.5,.25,.25) )


# Parameters to monitor
  parameters <- c("psi","omega",
                  "sigDet","sigmaMOVE",
                  "alpha0","alpha1","alpha2","delta","gamma")
  parameters2 <- c("z","zIn","dependents") # to derive spaiotemporal abundances outside of model


## Nimble steps
start.time <- Sys.time() 
rm(list=c("Rmodel", "conf", "Rmcmc", "Cmodel","Cmcmc")) 
Rmodel <- nimbleModel(code=code, constants=constants, data=nim.data, calculate=T, check=T, 
                      inits=inits)

conf <- configureMCMC(Rmodel,monitors=parameters,control = list(adaptInterval = nAdapt), thin=nt, useConjugacy = FALSE)

 # start gamma with small scale (improves convergence)
 conf$removeSamplers("gamma")
   conf$addSampler(target = "gamma[1]", type = "RW",control = list(adaptive = TRUE, scale=.1))
   conf$addSampler(target = "gamma[2]", type = "RW",control = list(adaptive = TRUE, scale=.1))

 #jointly update  latent xy locations of observed individuals at each time step
 conf$removeSamplers(c(paste("s[",1,":",nSCR,", 1:2, 1:",TT,"]", sep=""),"uARGOStrue"))
 for(i in 1:nSCR){
  conf$addSampler(target = c(paste("s[",i,", 1:2, 1]", sep="")), 
                  type = 'RW_block', silent=TRUE, 
                  control = list(adaptInterval = nAdapt, propCov=diag(2), scale=2000, adaptScaleOnly=TRUE)) 

   for(t in 2:TT){
     conf$addSampler(target = c(paste("s[",i,", 1:2, ",t,"]", sep="")), 
                     type = "RW_block",
                     control = list(scale=2000, adaptScaleOnly=TRUE, adaptInterval = nAdapt, propCov=diag(2))) #start with large scaling factor
   }#t
 }#i

## Add extra sigmaMOVEscaled and gamma samplers as these are the limiting parameters for n.eff
conf$addSampler(target = "sigmaMOVEscaled[1]",type = 'RW',control = list(adaptive = TRUE, adaptInterval = nAdapt, scale=1) ) 
conf$addSampler(target = "gamma[1]",type = 'RW',control = list(adaptive = TRUE, adaptInterval = nAdapt, scale=.1) ) 
conf$addSampler(target = "sigmaMOVEscaled[2]",type = 'RW',control = list(adaptive = TRUE, adaptInterval = nAdapt, scale=1) ) 
conf$addSampler(target = "gamma[2]",type = 'RW',control = list(adaptive = TRUE, adaptInterval = nAdapt, scale=.1) ) 

## larger initial scale parameters helps convergence
 for(i in 1:nARGOS){
   for(h in 1:nHitsARGOS[i]){
     conf$addSampler(target = c(paste("uARGOStrue[",i,", ",h,", 1]", sep="")), type = "RW",control = list(adaptive = TRUE, scale=500)) #start with large scaling factor
     conf$addSampler(target = c(paste("uARGOStrue[",i,", ",h,", 2]", sep="")), type = "RW",control = list(adaptive = TRUE, scale=500))
   }#h
 }#i

 #assign sampler for augmented individuals that evaluates the full trajectory (s[i,1:2,1:TT])
 conf$removeSampler(paste("s[",(nSCR+1),":",M,", 1:2, 1:",TT,"]", sep=""))
 for(i in (nSCR+1):M){
  conf$addSampler(target = paste("s[",i,", 1:2, 1:",TT,"]", sep=""),
                  type = 'myCRWtrajectoryTruncSampler',
                  control = list(TT=TT, ind=i, sex=sex[i], grid.dist=grid.dist, scale=100, G=G  
                  )) # set scale parameter for candidate locations if z==1
 }

if(saveS==TRUE){
  conf$addMonitors2(parameters2)
  conf$setThin2(nt2)
}

Rmcmc <- buildMCMC(conf)  #produces an uncompiled R mcmc function
Cmodel <- compileNimble(Rmodel)
Cmcmc <- compileNimble(Rmcmc, project = Rmodel)

st2<-Sys.time()
samplesList <- runMCMC(Cmcmc, niter = ni, nburnin = nb, nchains = nc, inits=inits,
                       setSeed = FALSE, progressBar = TRUE, samplesAsCodaMCMC = TRUE)
end.time <- Sys.time()
#end.time - start.time
end.time - st2

plot(samplesList$samples[,"psi[1]"])
