# Supplementary material for: Modeling spatiotemporal abundance and movement dynamics using an integrated spatial capture–recapture movement model
Source: Ecology. 2022 Jul 15;103(10):e3772. doi: 10.1002/ecy.3772 (PMC9787655; doi:10.1002/ecy.3772)
Supplement: Supplementary file 6 — Data S2 [file ECY-103-e3772-s005.zip › DataS2/SCR_mvmt_CaseStudy_SamplersAndFunctions.R]

##
## Data S2
## Hostetter NJ, EV Regehr, RR Wilson, JA Royle, SJ Converse
## Modeling spatiotemporal abundance and movement dynamics using an integrated spatial capture–recapture movement model
## ECOLOGY
##
##
## Nimble functions, distributions, and samplers for case study
##


#######################################################################
##  (function) 	
##    monitor if individual i is in survey area on occasion t. 
##    1 if in area, 0 otherwise
## 	
#######################################################################

GetInStudyAreaOcc <- nimbleFunction(
  run = function(s = double(1), z=double(0),  GridVert=double(2), J=double(0)){
    returnType(double(0))
    if(z==0){
      ans <-0
    }else{
      ans <- max((s[1]>GridVert[1:J,1]&s[1]<GridVert[1:J,2]&s[2]>GridVert[1:J,3]&s[2]<GridVert[1:J,4])*1)
    }#ifelse 
    return(ans)
  }
)


#######################################################################
##  (function) 	
##    derive vector of occasion-specific multinomial detection probability 
##    conditional on z
## 	
#######################################################################

#function to derive occasion-specific multinomial detection probability 
GetMnlDetProb<- nimbleFunction(
  run = function(s=double(1), X=double(2),J=double(0),
                 sigDet=double(0),alpha0=double(0), alpha1=double(0), alpha2=double(0), 
                 RecapCov=double(0), effort=double(1),  effortIndicator=double(1)){ 
    returnType(double(1))
    xi<-rep(0,(J+1))
     d   <- sqrt(((s[1]-X[1:J,1])^2) + ((s[2]-X[1:J,2])^2)) #distance to trap on survey day t
     nu  <- c(exp(alpha0 +  alpha1*log(effort[1:J]) + alpha2*RecapCov + -(d[1:J]^2/(2*sigDet^2)))*effortIndicator[1:J], 1)
     xi[1:(J+1)]  <- (nu[1:(J+1)]/sum(nu[1:(J+1)]))

    return(xi[1:(J+1)])
  }
)


#######################################################################
##  (function) 	
##    derive trajectory-specific detection probability for augmented individual
##    conditional on z
## 	
#######################################################################

GetMnlPstar<- nimbleFunction(
  run = function(s=double(2), X=double(2),J=double(0),
                 sigDet=double(0),z=double(0),alpha0=double(0), alpha1=double(0), alpha2=double(0),
                 RecapCov=double(1), effort=double(2), effortIndicator=double(2), 
                 nSurveys=double(0), SampDay=double(1)){ 
    returnType(double(0))
    if(z==0)  pstar<-0       #detection prob = 0 if z=0
    if(z==1)  {       
        #evaluate detection on occasions 
        nu <- matrix(0,nr=J+1, nc=nSurveys)
        xi<- matrix(0,nr=J+1, nc=nSurveys)
        d<- matrix(0,nr=J, nc=nSurveys)
        for(tt in 1:nSurveys){ 
          d[1:J,tt]    <- sqrt(((s[1,SampDay[tt]]-X[1:J,1])^2) + ((s[2,SampDay[tt]]-X[1:J,2])^2)) #distance to trap on survey day t
          nu[1:(J+1),tt]  <- c(exp(alpha0 +  alpha1*log(effort[1:J,tt]) + alpha2*RecapCov[tt] -(d[1:J,tt]^2/(2*sigDet^2)) )*z*effortIndicator[1:J,tt],1)
          xi[1:(J+1),tt]  <- (nu[1:(J+1),tt]/sum(nu[1:(J+1),tt]))
        }#t
        pstar<-1-prod(xi[(J+1),1:nSurveys]) # prob detected at least once is 1 minus prob. missed on every survey
    }#if z==1
    return(pstar)
  }
)


#######################################################################
##  (function) 	
##    Expected location as a function of movement and potential function
##   	used for BVN random walk
##
#######################################################################

## Expected location as a function of movement and potential function
GetExpectedRWloc<- nimbleFunction(
  run = function(s = double(1), xAdd=double(0), yAdd=double(0), 
                 grid.dist=double(0), covX =double(2),covY=double(2),
                 delta = double(0)){
    returnType(double(1))
    ans<-rep(0,2) #placeholder
    xL<-(round(s[1]/grid.dist))+xAdd            #look-up table row
    yL<-(round(s[2]/grid.dist))-yAdd            #look-up table column
    ans[1]<- s[1] - covX[xL,yL]*delta           #expected x
    ans[2]<- s[2] - covY[xL,yL]*delta           #expected y
    return(ans)
  }
)

#######################################################################
##  (function) 	
##    Expected location as a function of movement, persistence, and potential function
##   	used for correlated random walk
## 	
#######################################################################

GetExpectedCRWloc <- nimbleFunction(
  run = function(s = double(2), xAdd=double(0), yAdd=double(0), 
                 grid.dist=double(0), covX =double(2),covY=double(2),
                 delta = double(0), gamma = double(0) ){
    returnType(double(1))
    ans<-rep(0,2) #placeholder
     xL<-(round(s[1,2]/grid.dist))+xAdd       #look-up table row
     yL<-(round(s[2,2]/grid.dist))-yAdd       #look-up table column
     ans[1]<- s[1,2] + gamma*(s[1,2]-s[1,1]) - covX[xL,yL]*delta           #expected x
     ans[2]<- s[2,2] + gamma*(s[2,2]-s[2,1]) - covY[xL,yL]*delta           #expected y
    return(ans)
  }
)


########################################################################
###  
###  (distribution)
###  Inhomogeneous point process where points are in continuous space:
###    1. points restricted to state-space, 
###    2. continuous-space points assigned to correct pixel
###    3. loglike based on dcat() with probs pi[1:nPix]
###  							   			 
########################################################################


deregisterDistributions("dPointProcess")  # if reloading after edits
dPointProcess <- nimbleFunction(
  run = function(	x = double(1),pi=double(1), G=double(0), 
                  grid.dist=double(0), 
                  xlim=double(1), ylim=double(1),
                  cellNumber=double(2), gcoords=double(2) ,
			log = integer(0, default = 0)) {
   returnType(double(0))

    # assign location to pixel
     sx <- trunc(((x[1]+abs(xlim[1]))/grid.dist)) +1
     sy <- trunc(((x[2]-abs(ylim[1]))/grid.dist)) +1
     pix <- cellNumber[sx, sy]

     loglike <- dcat(pix, pi[1:G], log=TRUE)
     if(log) return(loglike)
     else return(exp(loglike))
 }
)


#random value generator. Placeholder. not actually used!
rPointProcess <- nimbleFunction(
 run = function(n = integer(0), pi=double(1), G=double(0), 
                  grid.dist=double(0), 
                  xlim=double(1), ylim=double(1),
                  cellNumber=double(2), gcoords=double(2) ) {
 returnType(double(1))
    # select pixel
    pix <- rcat(1, pi[1:G])
    # xy coordinates are unit within pixel
    x <- c(runif(1, max(xlim[1],gcoords[pix,1]-.5*grid.dist), min(xlim[2], gcoords[pix,1]+.5*grid.dist)), 	# x-location
	       runif(1, max(ylim[1],gcoords[pix,2]-.5*grid.dist), min(ylim[2], gcoords[pix,2]+.5*grid.dist)))	# y-location
    
    return(x[1:2])


})


########################################################################
###  
###  (distribution)
###  Custom distribution for BVN random walk 
###  							   			 
########################################################################

deregisterDistributions("dRW")  # just reloading after edits
dRW <- nimbleFunction(
  run = function(	x = double(1),s = double(1), sigmaMOVE=double(0),  
			xlim=double(1), ylim=double(1),
			log = integer(0, default = 0)) {
    returnType(double(0))
    loglike <- rep(0, 2)

    # only evaluate if in state space
    if(x[1]>xlim[1] & x[1]<xlim[2] & x[2]>ylim[1] & x[2]<ylim[2]) { 
     # Write out truncated normal.
      loglike[1] <- dnorm(x[1], s[1], sd=sigmaMOVE, log=TRUE)- log((pnorm(xlim[2], s[1], sd=sigmaMOVE) - pnorm(xlim[1], s[1], sd=sigmaMOVE)))
      loglike[2] <- dnorm(x[2], s[2], sd=sigmaMOVE, log=TRUE)- log((pnorm(ylim[2], s[2], sd=sigmaMOVE) - pnorm(ylim[1], s[2], sd=sigmaMOVE)))

    } else {

      loglike <- c(-Inf, -Inf)

    }#ifelse

    if(log) return(sum(loglike[1:2]))
    else return(prod(exp(loglike[1:2])))
 }
)

rRW <- nimbleFunction(
  run = function(n = integer(0), s = double(1), sigmaMOVE=double(0),  
			xlim=double(1), ylim=double(1)) {
    returnType(double(1))
    ans <- rep(0, 2)

    # Write out truncated normal.
    tmp.x <- runif(1, pnorm(xlim[1], s[1], sd=sigmaMOVE), pnorm(xlim[2], s[1], sd=sigmaMOVE))
    ans[1] <- qnorm(tmp.x, s[1], sigmaMOVE)

    tmp.y <- runif(1, pnorm(ylim[1], s[2], sd=sigmaMOVE), pnorm(ylim[2], s[2], sd=sigmaMOVE))
    ans[2] <- qnorm(tmp.y, s[2], sigmaMOVE)

    return(ans[1:2])
 }
)


########################################################################
## 	
## 	Custom sampler to propose full candidate CRW trajectory
## 	conditional on z[i]                         			   
## 	
########################################################################

myCRWtrajectoryTruncSampler <- nimbleFunction(
 contains = sampler_BASE,
 setup = function(model, mvSaved, target, control) {
   # Defined stuff
   ind<-control$ind
   TT<-control$TT 
   sex<-control$sex
   grid.dist<-control$grid.dist
   scale <-control$scale
   G <- control$G
   xlim<-model$xlim
   ylim<-model$ylim
   covX<-model$HabCovX
   covY<-model$HabCovY
   pi<-model$pi
   xAdd<-model$xAdd
   yAdd<-model$yAdd
   gcoords<-model$gcoords

   calcNodes <- model$getDependencies(target)
 },

 run = function() {
   # grab current values
   z.curr <- model$z[ind]

   ## If z==0 generate candidate trajectory that is not conditional on current trajectory and accept with probablity 1.0
   if(z.curr==0){
    sigmaMOVEall<-model[["sigmaMOVE"]]
    gammaAll<-model[["gamma"]]
    delta <- model[["delta"]]
    sigmaMOVE <- sigmaMOVEall[sex]
    gamma <- gammaAll[sex]

    s.cand<-matrix(0, nrow=2, ncol=TT)
    mu<-matrix(0, nrow=2, ncol=TT-1)
    xL <- rep(0, TT-1)
    yL <- rep(0, TT-1)

    # initial location
    pix <- rcat(1, pi[1:G])
    # xy coordinates are unit within pixel
    s.cand[1:2,1] <- c(runif(1, max(xlim[1],gcoords[pix,1]-.5*grid.dist), min(xlim[2], gcoords[pix,1]+.5*grid.dist)), 	# x-location
	                   runif(1, max(ylim[1],gcoords[pix,2]-.5*grid.dist), min(ylim[2], gcoords[pix,2]+.5*grid.dist)))	# y-location
    
    # movement
    for(tt in 2:2){
     # Write out truncated normal.
     tmp.x <- runif(1, pnorm(xlim[1], s.cand[1,tt-1], sd=sigmaMOVE), pnorm(xlim[2], s.cand[1,tt-1], sd=sigmaMOVE))
     s.cand[1,tt] <- qnorm(tmp.x, s.cand[1,tt-1], sigmaMOVE)

     tmp.y <- runif(1, pnorm(ylim[1], s.cand[2,tt-1], sd=sigmaMOVE), pnorm(ylim[2], s.cand[2,tt-1], sd=sigmaMOVE))
     s.cand[2,tt] <- qnorm(tmp.y, s.cand[2,tt-1], sigmaMOVE)
    }#k

    for(tt in 3:TT){
     xL[tt-1]<-(round(s.cand[1,tt-1]/grid.dist))+xAdd       #look-up table row
     yL[tt-1]<-(round(s.cand[2,tt-1]/grid.dist))-yAdd       #look-up table column
     tmp.mu.x <- s.cand[1,tt-1] + gamma*(s.cand[1,tt-1] - s.cand[1,tt-2]) - covX[xL[tt-1],yL[tt-1]]*delta           #expected x
     tmp.mu.y <- s.cand[2,tt-1] + gamma*(s.cand[2,tt-1] - s.cand[2,tt-2]) - covY[xL[tt-1],yL[tt-1]]*delta           #expected y

     # Write out truncated normal.
     tmp.x <- runif(1, pnorm(xlim[1], tmp.mu.x, sd=sigmaMOVE), pnorm(xlim[2], tmp.mu.x, sd=sigmaMOVE))
     s.cand[1,tt] <- qnorm(tmp.x, tmp.mu.x, sigmaMOVE)

     tmp.y <- runif(1, pnorm(ylim[1], tmp.mu.y, sd=sigmaMOVE), pnorm(ylim[2], tmp.mu.y, sd=sigmaMOVE))
     s.cand[2,tt] <- qnorm(tmp.y, tmp.mu.y, sigmaMOVE)
    }#tt

    # store proposal into model
    model$s[ind, 1:2, 1:TT] <<- s.cand[1:2, 1:TT]

    # update dependencies
    model$calculate(calcNodes)

    # Accept candidate trajectory with probabliy 1.0 and keep the model and mvSaved objects consistent
    copy(from = model, to = mvSaved, row = 1, nodes = calcNodes, logProb = TRUE)

   }#if z.curr==0

   ## If z==1 generate candidate trajectory conditional on current trajectory and use MH update to accept/reject 
   if(z.curr==1){

     # initial model logProb
     model_lp_initial <- model$getLogProb(calcNodes)

     # generate candidate trajectory conditional on current trajectory
     ## this could be more efficient, including adapting the proposal scale parameter
     s.curr<-model$s[ind, 1:2, 1:TT]
     s.cand<-matrix(0, nrow=2, ncol=TT)

     ## truncated normal for propoals locations
      sz.x <- runif(TT, pnorm(xlim[1], s.curr[1,1:TT], sd=scale), pnorm(xlim[2], s.curr[1,1:TT], sd=scale))
      s.cand[1,1:TT] <- qnorm(sz.x[1:TT], s.curr[1,1:TT], scale)

      sz.y <- runif(TT, pnorm(ylim[1], s.curr[2,1:TT], sd=scale), pnorm(ylim[2], s.curr[2,1:TT], sd=scale))
      s.cand[2,1:TT] <- qnorm(sz.y[1:TT], s.curr[2,1:TT], scale)

     # store proposal into model
     model$s[ind, 1:2, 1:TT] <<- s.cand[1:2, 1:TT]

     # proposal model logProb
     model_lp_proposed <- model$calculate(calcNodes)

     # log-Metropolis-Hastings ratio
     log_MH_ratio <- model_lp_proposed - model_lp_initial
     # Metropolis-Hastings step: determine whether or
     # not to accept the newly proposed value
     accept <- decide(log_MH_ratio)
     if(accept) {
        copy(from = model, to = mvSaved, row = 1, nodes = calcNodes, logProb = TRUE)
     } else {
        copy(from = mvSaved, to = model, row = 1, nodes = calcNodes, logProb = TRUE)
     }
   }#z==1

 },
 methods = list( reset = function () {} )
)

## END sampler
